# Supplementary material for: Symbiodinium spp. associated with scleractinian corals from Dongsha Atoll (Pratas), Taiwan, in the South China Sea
Source: PeerJ. 2017 Jan 18;5:e2871. doi: 10.7717/peerj.2871 (PMC5248580; doi:10.7717/peerj.2871)
Supplement: Data S2 [file peerj-05-2871-s003.xls]

## Sheet: daily
	2B	1B	9B	9T	6B	6T	5B	5T
June 17	28.1646	28.6875	28.6417	29.5146	28.2562	30.2063	28.2375	28.7625
June 18	27.9917	27.7917	29.4792	29.5187	28.4042	30.0396	28.3813	28.5917
June 19	27.9604	27.9063	29.5625	29.6208	28.9583	29.9979	27.3604	28.4417
June 20	27.4417	27.3792	28.4625	27.6812	28.9042	29.0042	26.8792	26.975
June 21	26.7354	26.0396	26.2771	27.4208	26.2646	27.85	26.8771	26.9271
June 22	27.0375	26.975	26.6542	28.3458	27.2729	28.4208	26.8396	27.1417
June 23	26.9979	27.1729	27.3979	28.6104	27.9417	28.825	26.9458	27.4875
June 24	26.6667	26.6812	27.0063	27.8458	27.9125	29.2625	26.6104	27.5542
June 25	26.2958	26.6625	26.4083	27.5625	26.7646	29.3438	26.5771	27.7688
June 26	26.8042	27.4458	27.5875	27.975	27.6667	28.6812	26.9292	27.1729
June 27	26.8312	27.2	27.9271	28.1167	28.0313	28.3958	26.3417	26.6375
June 28	26.4125	27.0146	27.9688	28.1667	28.1417	28.6146	26.3479	26.8208
June 29	26.5667	27.5667	28.05	28.3417	28.3687	28.8688	26.6729	27.0896
June 30	26.775	27.9813	27.7104	28.1354	28.3542	29.175	26.8583	27.7083
July 1	27.0208	28.1208	27.7146	28.5042	28.0896	29.3333	27.0292	28.1833
July 2	27.275	28.3542	28.0938	28.5312	28.3708	29.2438	27.2958	29.2
July 3	27.4604	28.7125	28.2604	28.8354	28.5271	29.1542	27.5375	29.3875
July 4	27.7083	29.1167	28.575	28.9542	28.8979	29.2375	27.65	29.0979
July 5	27.9604	29.7375	28.8479	29.0667	29.1938	29.4979	27.8417	28.7562
July 6	28.2208	29.9833	29.0667	29.3521	29.4	29.8729	28.0188	28.9875
July 7	28.5083	29.7771	29.1625	29.4938	29.4208	30.1167	28.2333	29.1208
July 8	28.7125	29.1521	28.875	29.6896	28.7604	30.5437	28.5146	29.3958
July 9	28.9271	28.7729	28.8813	29.5688	29.1438	30.6375	28.825	30.0812
July 10	29.2229	28.5083	28.5896	28.9875	28.8333	30.0604	29.1958	30.2958
July 11	28.5292	28.4604	28.375	28.6125	29.7458	29.8938	27.8771	28.4208
July 12	27.7958	27.5479	27.7979	28.9813	28.2458	29.9604	27.2771	28.5229
July 13	27.6875	27.1771	26.8875	28.0333	27.1021	29.9563	27.4729	29.1938
July 14	27.7708	27.4708	27.0354	28.6792	27.0604	30.1833	27.7208	29.2604
July 15	27.9437	27.8562	28.6375	29.5813	27.3271	30.1062	27.8958	28.7667
July 16	28.0083	28.2146	28.6542	29.8146	27.5854	30.2021	28.1063	28.7875
July 17	28.1958	28.4854	27.8979	29.9646	27.4667	30.3375	28.4708	29.4792
July 18	28.6979	28.9646	28.2937	29.075	28.6125	29.7729	29.0521	28.9083
July 19	28.1625	28.6187	29.05	28.9354	29.1854	29.2708	27.6167	27.7521
July 20	27.6292	28.4458	29.2688	29.4083	29.15	29.3833	27.7146	28.2521
July 21	27.9542	28.2583	28.6229	29.3542	29.2	29.6625	28.0917	28.5042
July 22	28.0667	28.3292	28.8646	29.2854	28.7375	29.8813	28.3604	28.9208
July 23	28.1229	28.4833	29.1979	29.4208	29.2417	29.8271	28.4083	29.0333
July 24	28.4208	28.6958	29.5188	29.6146	29.5417	29.8375	28.5896	29.2542
July 25	28.6708	28.3625	29.7208	29.7271	29.3417	29.6604	28.6229	28.8812
July 26	28.5625	28.0708	29.6958	29.7521	29.2	29.7083	28.1521	28.8333
July 27	28.5667	28.1604	29.6	29.7354	29.2	29.8854	28.1208	29.2229
July 28	28.6458	28.5042	29.6813	29.8125	29.2125	30.1375	28.3979	29.5938
July 29	28.7583	28.7396	29.6896	29.9438	29.3417	30.2542	28.5333	29.9042
July 30	28.85	28.9042	29.8958	30.1125	29.4958	30.3354	28.6687	29.7458
July 31	28.9021	29.2479	30.0417	30.2854	29.7875	30.5292	28.8729	29.4979
August 1	29.2396	29.6521	29.9313	30.3771	30.1937	30.6917	29.0583	29.9438
August 2	29.6333	29.1729	29.3688	29.8313	29.475	30.5333	29.2583	29.3
August 3	29.3771	29.2125	29.9979	29.9583	30.0063	30.2562	29.1375	29.1917
August 4	28.7125	29.1604	29.3188	29.3854	29.9271	30.0667	28.5312	28.8813
August 5	28.5563	29.1708	29.3479	29.4458	29.9	29.9875	28.2188	28.5958
August 6	28.5604	29.2708	29.5083	29.5896	29.9	30.0771	28.4375	29.3271
August 7	28.9646	29.5188	29.5854	29.6312	29.8292	29.9625	28.8271	29.2917
August 8	29.1396	29.7021	29.4896	29.3521	29.575	29.6667	28.4771	28.475
August 9	28.7958	29.4458	29.1771	29.1646	29.2667	29.3833	26.9771	28.1229
August 10	28.3354	29.2667	28.8604	28.95	29.1229	29.1833	27.3313	28.0729
August 11	27.9688	29.0896	28.2146	28.3688	28.875	28.9896	27.8458	28.2396
August 12	28.0229	28.9375	28.3479	28.3687	28.85	29.0354	27.9104	28.1729
August 13	28.2583	28.9833	28.5042	28.6604	28.5687	29.2063	27.9833	28.5187
August 14	28.4083	29.0375	28.7167	28.8396	28.7396	29.5146	28.1479	28.8042
August 15	28.5646	28.975	28.9063	29.2021	28.8896	29.8875	28.425	29.5938
August 16	28.725	28.9042	29.1458	29.5458	28.9708	29.85	28.5687	29.8688
August 17	28.8583	29	29.0271	29.5958	29.1771	29.8979	28.7417	30.175
August 18	28.9625	29.1563	29.4792	29.8896	29.4458	30.2146	28.8187	29.75
August 19	29.0667	29.2042	29.8438	30.075	29.8292	30.425	28.8542	29.7083
August 20	29.1083	29.3167	29.7854	30.0438	29.9042	30.4938	29.0833	29.8854
August 21	29.1521	29.4583	29.7771	30.0333	29.9188	30.4208	29.3083	30.0542
August 22	29.2	29.4583	29.9229	30.0729	29.8042	30.5354	29.5167	30.4437
August 23	29.3042	29.4583	30.0042	30.1833	29.7333	30.5292	29.6938	30.9583
August 24	29.3917	29.5125	30.1479	30.3417	29.8625	30.5708	29.8292	31.0062
August 25	29.5042	29.75	30.4375	30.5667	30.2771	30.6937	30.05	30.8417
August 26	29.5958	29.85	30.4583	30.7562	30.5375	30.8896	30.3958	30.7146
August 27	29.6187	29.9479	30.4125	30.9708	30.7104	31.3187	30.5	30.8875
August 28	29.7688	30.1604	30.4854	30.7208	30.7562	31.65	30.5875	31.4292
August 29	29.8875	30.4083	29.8521	30.4125	30.0604	31.5146	30.7583	31.75
August 30	29.9167	30.5708	28.6042	29.9042	29.2917	31.7396	30.8083	31.9667
August 31	29.9917	30.725	29.4542	30.6646	29.3854	31.6604	30.9417	32.1333
2010-09-01	30.2125	30.8854	30.1875	30.5437	29.875	31.0396	31.1937	31.3854
2010-09-02	29.9354	29.3771	30.3667	30.4167	30.5083	30.9167	29.4521	30.275
2010-09-03	29.8104	29.1375	30.4	30.2854	30.6729	30.9312	29.6042	30.1271
2010-09-04	29.875	29.1917	30.1604	30.1542	30.7	30.8917	30.0771	30.1312
2010-09-05	29.8583	29.2625	30.5042	30.5313	30.6813	30.8333	29.9062	30.25
2010-09-06	29.4667	29.4417	30.6729	30.7229	30.7604	30.9625	29.6479	30.1604
2010-09-07	29.2792	29.3792	30.7229	30.7646	30.8	30.9375	29.5	30.0438
2010-09-08	29.3292	29.2	30.75	30.7687	30.75	30.8312	29.6375	30.025
2010-09-09	29.75	29.7229	30.7187	30.7	30.5333	30.5917	29.7625	29.8125
2010-09-10	29.2688	29.0958	30.4167	30.3437	30.2187	30.1854	28.9375	28.9208
2010-09-11	29.375	28.4188	30.3208	30.325	29.8083	29.9708	29.1521	29.3625
2010-09-12	29.5125	28.5146	30.4167	30.4188	29.9333	30.0833	29.2688	29.4396
2010-09-13	29.4917	29.2042	29.6333	29.3917	29.8813	29.8812	29.2854	29.4833
2010-09-14	28.6313	28.6687	28.8604	29.0333	29.2375	29.2125	28.4083	28.2521
2010-09-15	28.125	28.0542	28.2479	28.4229	28.9938	29.2063	28.25	28.2708

## Sheet: weekly
	2B	1B	9B	9T	6B	6T	5B	5T
June 17~23	27.4756	27.4217	28.0679	28.6732	28.0003	29.192	27.3601	27.761
June 24~30	26.6217	27.2217	27.5226	28.0205	27.8914	28.906	26.6196	27.2503
July 1~7	27.7363	29.1146	28.5315	28.9625	28.8429	29.4938	27.658	28.9619
July 8~14	28.378	28.1557	28.0631	28.936	28.4131	30.1765	28.1262	29.3101
July 15~21	28.0845	28.4062	28.6321	29.4476	28.361	29.8193	28.1354	28.6357
July 22~28	28.4366	28.3723	29.4685	29.6211	29.2107	29.8482	28.3789	29.1057
July 29~Aug 4	29.0676	29.1557	29.7491	29.9848	29.7467	30.381	28.8658	29.4949
Aug 5~11	28.6173	29.3521	29.169	29.2146	29.4955	29.6071	28.0164	28.5893
Aug 12~18	28.5429	28.9991	28.8753	29.1574	28.9488	29.658	28.3708	29.269
Aug 19~25	29.2467	29.4512	29.9884	30.1881	29.9042	30.5241	29.4765	30.414
Aug 26~Sep1	29.856	30.364	29.922	30.5676	30.0881	31.4018	30.7408	31.4667
Sep 2~8	29.6506	29.2842	30.511	30.5205	30.6961	30.9006	29.6893	30.1446
Sep 9~15	29.1649	28.8113	29.8021	29.8051	29.8009	29.8759	29.0092	29.0774

## Sheet: Sheet3
	2B		2B		1B		9B		9T		6B		6T		5B			5T
June 17~23	27.4756	June 17	28.1646		28.6875		28.6417		29.5146		28.2562		30.2063		28.2375		June 17	28.7625
June 24~30	26.6217	June 18	27.9917		27.7917		29.4792		29.5187		28.4042		30.0396		28.3813		June 18	28.5917
July 1~7	27.7363	June 19	27.9604		27.9063		29.5625		29.6208		28.9583		29.9979		27.3604		June 19	28.4417
July 8~14	28.378	June 20	27.4417		27.3792		28.4625		27.6812		28.9042		29.0042		26.8792		June 20	26.975
July 15~21	28.0845	June 21	26.7354		26.0396		26.2771		27.4208		26.2646		27.85		26.8771		June 21	26.9271
July 22~28	28.4366	June 22	27.0375	192.329	26.975	191.952	26.6542	196.475	28.3458	200.712	27.2729	196.002	28.4208	204.344	26.8396	191.521	June 22	27.1417	194.327
July 29~Aug 4	29.0676	June 23	26.9979	27.4756	27.1729	27.4217	27.3979	28.0679	28.6104	28.6732	27.9417	28.0003	28.825	29.192	26.9458	27.3601	June 23	27.4875	27.761
Aug 5~11	28.6173	June 24	26.6667		26.6812		27.0063		27.8458		27.9125		29.2625		26.6104		June 24	27.5542
Aug 12~18	28.5429	June 25	26.2958		26.6625		26.4083		27.5625		26.7646		29.3438		26.5771		June 25	27.7688
Aug 19~25	29.2467	June 26	26.8042		27.4458		27.5875		27.975		27.6667		28.6812		26.9292		June 26	27.1729
Aug 26~Sep1	29.856	June 27	26.8312		27.2		27.9271		28.1167		28.0313		28.3958		26.3417		June 27	26.6375
Sep 2~8	29.6506	June 28	26.4125		27.0146		27.9688		28.1667		28.1417		28.6146		26.3479		June 28	26.8208
Sep 9~15	29.1649	June 29	26.5667	186.352	27.5667	190.552	28.05	192.658	28.3417	196.144	28.3687	195.24	28.8688	202.342	26.6729	186.338	June 29	27.0896	190.752
		June 30	26.775	26.6217	27.9813	27.2217	27.7104	27.5226	28.1354	28.0205	28.3542	27.8914	29.175	28.906	26.8583	26.6196	June 30	27.7083	27.2503
		July 1	27.0208		28.1208		27.7146		28.5042		28.0896		29.3333		27.0292		July 1	28.1833
		July 2	27.275		28.3542		28.0938		28.5312		28.3708		29.2438		27.2958		July 2	29.2
		July 3	27.4604		28.7125		28.2604		28.8354		28.5271		29.1542		27.5375		July 3	29.3875
		July 4	27.7083		29.1167		28.575		28.9542		28.8979		29.2375		27.65		July 4	29.0979
		July 5	27.9604		29.7375		28.8479		29.0667		29.1938		29.4979		27.8417		July 5	28.7562
		July 6	28.2208	194.154	29.9833	203.802	29.0667	199.721	29.3521	202.737	29.4	201.9	29.8729	206.456	28.0188	193.606	July 6	28.9875	202.733
		July 7	28.5083	27.7363	29.7771	29.1146	29.1625	28.5315	29.4938	28.9625	29.4208	28.8429	30.1167	29.4938	28.2333	27.658	July 7	29.1208	28.9619
		July 8	28.7125		29.1521		28.875		29.6896		28.7604		30.5437		28.5146		July 8	29.3958
		July 9	28.9271		28.7729		28.8813		29.5688		29.1438		30.6375		28.825		July 9	30.0812
		July 10	29.2229		28.5083		28.5896		28.9875		28.8333		30.0604		29.1958		July 10	30.2958
		July 11	28.5292		28.4604		28.375		28.6125		29.7458		29.8938		27.8771		July 11	28.4208
		July 12	27.7958		27.5479		27.7979		28.9813		28.2458		29.9604		27.2771		July 12	28.5229
		July 13	27.6875	198.646	27.1771	197.09	26.8875	196.442	28.0333	202.552	27.1021	198.892	29.9563	211.235	27.4729	196.883	July 13	29.1938	205.171
		July 14	27.7708	28.378	27.4708	28.1557	27.0354	28.0631	28.6792	28.936	27.0604	28.4131	30.1833	30.1765	27.7208	28.1262	July 14	29.2604	29.3101
		July 15	27.9437		27.8562		28.6375		29.5813		27.3271		30.1062		27.8958		July 15	28.7667
		July 16	28.0083		28.2146		28.6542		29.8146		27.5854		30.2021		28.1063		July 16	28.7875
		July 17	28.1958		28.4854		27.8979		29.9646		27.4667		30.3375		28.4708		July 17	29.4792
		July 18	28.6979		28.9646		28.2937		29.075		28.6125		29.7729		29.0521		July 18	28.9083
		July 19	28.1625		28.6187		29.05		28.9354		29.1854		29.2708		27.6167		July 19	27.7521
		July 20	27.6292	196.592	28.4458	198.844	29.2688	200.425	29.4083	206.133	29.15	198.527	29.3833	208.735	27.7146	196.948	July 20	28.2521	200.45
		July 21	27.9542	28.0845	28.2583	28.4062	28.6229	28.6321	29.3542	29.4476	29.2	28.361	29.6625	29.8193	28.0917	28.1354	July 21	28.5042	28.6357
		July 22	28.0667		28.3292		28.8646		29.2854		28.7375		29.8813		28.3604		July 22	28.9208
		July 23	28.1229		28.4833		29.1979		29.4208		29.2417		29.8271		28.4083		July 23	29.0333
		July 24	28.4208		28.6958		29.5188		29.6146		29.5417		29.8375		28.5896		July 24	29.2542
		July 25	28.6708		28.3625		29.7208		29.7271		29.3417		29.6604		28.6229		July 25	28.8812
		July 26	28.5625		28.0708		29.6958		29.7521		29.2		29.7083		28.1521		July 26	28.8333
		July 27	28.5667	199.056	28.1604	198.606	29.6	206.279	29.7354	207.348	29.2	204.475	29.8854	208.938	28.1208	198.652	July 27	29.2229	203.74
		July 28	28.6458	28.4366	28.5042	28.3723	29.6813	29.4685	29.8125	29.6211	29.2125	29.2107	30.1375	29.8482	28.3979	28.3789	July 28	29.5938	29.1057
		July 29	28.7583		28.7396		29.6896		29.9438		29.3417		30.2542		28.5333		July 29	29.9042
		July 30	28.85		28.9042		29.8958		30.1125		29.4958		30.3354		28.6687		July 30	29.7458
		July 31	28.9021		29.2479		30.0417		30.2854		29.7875		30.5292		28.8729		July 31	29.4979
		August 1	29.2396		29.6521		29.9313		30.3771		30.1937		30.6917		29.0583		August 1	29.9438
		August 2	29.6333		29.1729		29.3688		29.8313		29.475		30.5333		29.2583		August 2	29.3
		August 3	29.3771	203.473	29.2125	204.09	29.9979	208.244	29.9583	209.894	30.0063	208.227	30.2562	212.667	29.1375	202.06	August 3	29.1917	206.465
		August 4	28.7125	29.0676	29.1604	29.1557	29.3188	29.7491	29.3854	29.9848	29.9271	29.7467	30.0667	30.381	28.5312	28.8658	August 4	28.8813	29.4949
		August 5	28.5563		29.1708		29.3479		29.4458		29.9		29.9875		28.2188		August 5	28.5958
		August 6	28.5604		29.2708		29.5083		29.5896		29.9		30.0771		28.4375		August 6	29.3271
		August 7	28.9646		29.5188		29.5854		29.6312		29.8292		29.9625		28.8271		August 7	29.2917
		August 8	29.1396		29.7021		29.4896		29.3521		29.575		29.6667		28.4771		August 8	28.475
		August 9	28.7958		29.4458		29.1771		29.1646		29.2667		29.3833		26.9771		August 9	28.1229
		August 10	28.3354	200.321	29.2667	205.465	28.8604	204.183	28.95	204.502	29.1229	206.469	29.1833	207.25	27.3313	196.115	August 10	28.0729	200.125
		August 11	27.9688	28.6173	29.0896	29.3521	28.2146	29.169	28.3688	29.2146	28.875	29.4955	28.9896	29.6071	27.8458	28.0164	August 11	28.2396	28.5893
		August 12	28.0229		28.9375		28.3479		28.3687		28.85		29.0354		27.9104		August 12	28.1729
		August 13	28.2583		28.9833		28.5042		28.6604		28.5687		29.2063		27.9833		August 13	28.5187
		August 14	28.4083		29.0375		28.7167		28.8396		28.7396		29.5146		28.1479		August 14	28.8042
		August 15	28.5646		28.975		28.9063		29.2021		28.8896		29.8875		28.425		August 15	29.5938
		August 16	28.725		28.9042		29.1458		29.5458		28.9708		29.85		28.5687		August 16	29.8688
		August 17	28.8583	199.8	29	202.994	29.0271	202.127	29.5958	204.102	29.1771	202.642	29.8979	207.606	28.7417	198.596	August 17	30.175	204.883
		August 18	28.9625	28.5429	29.1563	28.9991	29.4792	28.8753	29.8896	29.1574	29.4458	28.9488	30.2146	29.658	28.8187	28.3708	August 18	29.75	29.269
		August 19	29.0667		29.2042		29.8438		30.075		29.8292		30.425		28.8542		August 19	29.7083
		August 20	29.1083		29.3167		29.7854		30.0438		29.9042		30.4938		29.0833		August 20	29.8854
		August 21	29.1521		29.4583		29.7771		30.0333		29.9188		30.4208		29.3083		August 21	30.0542
		August 22	29.2		29.4583		29.9229		30.0729		29.8042		30.5354		29.5167		August 22	30.4437
		August 23	29.3042		29.4583		30.0042		30.1833		29.7333		30.5292		29.6938		August 23	30.9583
		August 24	29.3917	204.727	29.5125	206.158	30.1479	209.919	30.3417	211.317	29.8625	209.329	30.5708	213.669	29.8292	206.335	August 24	31.0062	212.898
		August 25	29.5042	29.2467	29.75	29.4512	30.4375	29.9884	30.5667	30.1881	30.2771	29.9042	30.6937	30.5241	30.05	29.4765	August 25	30.8417	30.414
		August 26	29.5958		29.85		30.4583		30.7562		30.5375		30.8896		30.3958		August 26	30.7146
		August 27	29.6187		29.9479		30.4125		30.9708		30.7104		31.3187		30.5		August 27	30.8875
		August 28	29.7688		30.1604		30.4854		30.7208		30.7562		31.65		30.5875		August 28	31.4292
		August 29	29.8875		30.4083		29.8521		30.4125		30.0604		31.5146		30.7583		August 29	31.75
		August 30	29.9167		30.5708		28.6042		29.9042		29.2917		31.7396		30.8083		August 30	31.9667
		August 31	29.9917	208.992	30.725	212.548	29.4542	209.454	30.6646	213.973	29.3854	210.617	31.6604	219.812	30.9417	215.185	August 31	32.1333	220.267
		2010-09-01	30.2125	29.856	30.8854	30.364	30.1875	29.922	30.5437	30.5676	29.875	30.0881	31.0396	31.4018	31.1937	30.7408	2010-09-01	31.3854	31.4667
		2010-09-02	29.9354		29.3771		30.3667		30.4167		30.5083		30.9167		29.4521		2010-09-02	30.275
		2010-09-03	29.8104		29.1375		30.4		30.2854		30.6729		30.9312		29.6042		2010-09-03	30.1271
		2010-09-04	29.875		29.1917		30.1604		30.1542		30.7		30.8917		30.0771		2010-09-04	30.1312
		2010-09-05	29.8583		29.2625		30.5042		30.5313		30.6813		30.8333		29.9062		2010-09-05	30.25
		2010-09-06	29.4667		29.4417		30.6729		30.7229		30.7604		30.9625		29.6479		2010-09-06	30.1604
		2010-09-07	29.2792	207.554	29.3792	204.99	30.7229	213.577	30.7646	213.644	30.8	214.873	30.9375	216.304	29.5	207.825	2010-09-07	30.0438	211.013
		2010-09-08	29.3292	29.6506	29.2	29.2842	30.75	30.511	30.7687	30.5205	30.75	30.6961	30.8312	30.9006	29.6375	29.6893	2010-09-08	30.025	30.1446
		2010-09-09	29.75		29.7229		30.7187		30.7		30.5333		30.5917		29.7625		2010-09-09	29.8125
		2010-09-10	29.2688		29.0958		30.4167		30.3437		30.2187		30.1854		28.9375		2010-09-10	28.9208
		2010-09-11	29.375		28.4188		30.3208		30.325		29.8083		29.9708		29.1521		2010-09-11	29.3625
		2010-09-12	29.5125		28.5146		30.4167		30.4188		29.9333		30.0833		29.2688		2010-09-12	29.4396
		2010-09-13	29.4917		29.2042		29.6333		29.3917		29.8813		29.8812		29.2854		2010-09-13	29.4833
		2010-09-14	28.6313	204.154	28.6687	201.679	28.8604	208.615	29.0333	208.635	29.2375	208.606	29.2125	209.131	28.4083	203.065	2010-09-14	28.2521	203.542
		2010-09-15	28.125	29.1649	28.0542	28.8113	28.2479	29.8021	28.4229	29.8051	28.9938	29.8009	29.2063	29.8759	28.25	29.0092	2010-09-15	28.2708	29.0774

## Sheet: East & West
℃	2B	1B	5B	5T					9B	9T	6B	6T					east	west
June 17	28.1646	28.6875	28.2375	28.7625	113.852	28.463		June 17	28.6417	29.5146	28.2562	30.2063	116.619	29.1547		6/17	28.463	29.1547
June 18	27.9917	27.7917	28.3813	28.5917	112.756	28.1891		June 18	29.4792	29.5187	28.4042	30.0396	117.442	29.3604		6/18	28.1891	29.3604
June 19	27.9604	27.9063	27.3604	28.4417	111.669	27.9172		June 19	29.5625	29.6208	28.9583	29.9979	118.14	29.5349		6/19	27.9172	29.5349
June 20	27.4417	27.3792	26.8792	26.975	108.675	27.1687		June 20	28.4625	27.6812	28.9042	29.0042	114.052	28.513		6/20	27.1687	28.513
June 21	26.7354	26.0396	26.8771	26.9271	106.579	26.6448		June 21	26.2771	27.4208	26.2646	27.85	107.813	26.9531		6/21	26.6448	26.9531
June 22	27.0375	26.975	26.8396	27.1417	107.994	26.9984		June 22	26.6542	28.3458	27.2729	28.4208	110.694	27.6734		6/22	26.9984	27.6734
June 23	26.9979	27.1729	26.9458	27.4875	108.604	27.151		June 23	27.3979	28.6104	27.9417	28.825	112.775	28.1938		6/23	27.151	28.1938
June 24	26.6667	26.6812	26.6104	27.5542	107.512	26.8781		June 24	27.0063	27.8458	27.9125	29.2625	112.027	28.0068		6/24	26.8781	28.0068
June 25	26.2958	26.6625	26.5771	27.7688	107.304	26.826		June 25	26.4083	27.5625	26.7646	29.3438	110.079	27.5198		6/25	26.826	27.5198
June 26	26.8042	27.4458	26.9292	27.1729	108.352	27.088		June 26	27.5875	27.975	27.6667	28.6812	111.91	27.9776		6/26	27.088	27.9776
June 27	26.8312	27.2	26.3417	26.6375	107.01	26.7526		June 27	27.9271	28.1167	28.0313	28.3958	112.471	28.1177		6/27	26.7526	28.1177
June 28	26.4125	27.0146	26.3479	26.8208	106.596	26.649		June 28	27.9688	28.1667	28.1417	28.6146	112.892	28.2229		6/28	26.649	28.2229
June 29	26.5667	27.5667	26.6729	27.0896	107.896	26.974		June 29	28.05	28.3417	28.3687	28.8688	113.629	28.4073		6/29	26.974	28.4073
June 30	26.775	27.9813	26.8583	27.7083	109.323	27.3307		June 30	27.7104	28.1354	28.3542	29.175	113.375	28.3437		6/30	27.3307	28.3437
July 1	27.0208	28.1208	27.0292	28.1833	110.354	27.5885		July 1	27.7146	28.5042	28.0896	29.3333	113.642	28.4104		7/1	27.5885	28.4104
July 2	27.275	28.3542	27.2958	29.2	112.125	28.0313		July 2	28.0938	28.5312	28.3708	29.2438	114.24	28.5599		7/2	28.0313	28.5599
July 3	27.4604	28.7125	27.5375	29.3875	113.098	28.2745		July 3	28.2604	28.8354	28.5271	29.1542	114.777	28.6943		7/3	28.2745	28.6943
July 4	27.7083	29.1167	27.65	29.0979	113.573	28.3932		July 4	28.575	28.9542	28.8979	29.2375	115.665	28.9161		7/4	28.3932	28.9161
July 5	27.9604	29.7375	27.8417	28.7562	114.296	28.574		July 5	28.8479	29.0667	29.1938	29.4979	116.606	29.1516		7/5	28.574	29.1516
July 6	28.2208	29.9833	28.0188	28.9875	115.21	28.8026		July 6	29.0667	29.3521	29.4	29.8729	117.692	29.4229		7/6	28.8026	29.4229
July 7	28.5083	29.7771	28.2333	29.1208	115.64	28.9099		July 7	29.1625	29.4938	29.4208	30.1167	118.194	29.5484		7/7	28.9099	29.5484
July 8	28.7125	29.1521	28.5146	29.3958	115.775	28.9437		July 8	28.875	29.6896	28.7604	30.5437	117.869	29.4672		7/8	28.9437	29.4672
July 9	28.9271	28.7729	28.825	30.0812	116.606	29.1516		July 9	28.8813	29.5688	29.1438	30.6375	118.231	29.5578		7/9	29.1516	29.5578
July 10	29.2229	28.5083	29.1958	30.2958	117.223	29.3057		July 10	28.5896	28.9875	28.8333	30.0604	116.471	29.1177		7/10	29.3057	29.1177
July 11	28.5292	28.4604	27.8771	28.4208	113.288	28.3219		July 11	28.375	28.6125	29.7458	29.8938	116.627	29.1568		7/11	28.3219	29.1568
July 12	27.7958	27.5479	27.2771	28.5229	111.144	27.7859		July 12	27.7979	28.9813	28.2458	29.9604	114.985	28.7464		7/12	27.7859	28.7464
July 13	27.6875	27.1771	27.4729	29.1938	111.531	27.8828		July 13	26.8875	28.0333	27.1021	29.9563	111.979	27.9948		7/13	27.8828	27.9948
July 14	27.7708	27.4708	27.7208	29.2604	112.223	28.0557		July 14	27.0354	28.6792	27.0604	30.1833	112.958	28.2396		7/14	28.0557	28.2396
July 15	27.9437	27.8562	27.8958	28.7667	112.462	28.1156		July 15	28.6375	29.5813	27.3271	30.1062	115.652	28.913		7/15	28.1156	28.913
July 16	28.0083	28.2146	28.1063	28.7875	113.117	28.2792		July 16	28.6542	29.8146	27.5854	30.2021	116.256	29.0641		7/16	28.2792	29.0641
July 17	28.1958	28.4854	28.4708	29.4792	114.631	28.6578		July 17	27.8979	29.9646	27.4667	30.3375	115.667	28.9167		7/17	28.6578	28.9167
July 18	28.6979	28.9646	29.0521	28.9083	115.623	28.9057		July 18	28.2937	29.075	28.6125	29.7729	115.754	28.9385		7/18	28.9057	28.9385
July 19	28.1625	28.6187	27.6167	27.7521	112.15	28.0375		July 19	29.05	28.9354	29.1854	29.2708	116.442	29.1104		7/19	28.0375	29.1104
July 20	27.6292	28.4458	27.7146	28.2521	112.042	28.0104		July 20	29.2688	29.4083	29.15	29.3833	117.21	29.3026		7/20	28.0104	29.3026
July 21	27.9542	28.2583	28.0917	28.5042	112.808	28.2021		July 21	28.6229	29.3542	29.2	29.6625	116.84	29.2099		7/21	28.2021	29.2099
July 22	28.0667	28.3292	28.3604	28.9208	113.677	28.4193		July 22	28.8646	29.2854	28.7375	29.8813	116.769	29.1922		7/22	28.4193	29.1922
July 23	28.1229	28.4833	28.4083	29.0333	114.048	28.512		July 23	29.1979	29.4208	29.2417	29.8271	117.688	29.4219		7/23	28.512	29.4219
July 24	28.4208	28.6958	28.5896	29.2542	114.96	28.7401		July 24	29.5188	29.6146	29.5417	29.8375	118.513	29.6281		7/24	28.7401	29.6281
July 25	28.6708	28.3625	28.6229	28.8812	114.537	28.6344		July 25	29.7208	29.7271	29.3417	29.6604	118.45	29.6125		7/25	28.6344	29.6125
July 26	28.5625	28.0708	28.1521	28.8333	113.619	28.4047		July 26	29.6958	29.7521	29.2	29.7083	118.356	29.5891		7/26	28.4047	29.5891
July 27	28.5667	28.1604	28.1208	29.2229	114.071	28.5177		July 27	29.6	29.7354	29.2	29.8854	118.421	29.6052		7/27	28.5177	29.6052
July 28	28.6458	28.5042	28.3979	29.5938	115.142	28.7854		July 28	29.6813	29.8125	29.2125	30.1375	118.844	29.7109		7/28	28.7854	29.7109
July 29	28.7583	28.7396	28.5333	29.9042	115.935	28.9839		July 29	29.6896	29.9438	29.3417	30.2542	119.229	29.8073		7/29	28.9839	29.8073
July 30	28.85	28.9042	28.6687	29.7458	116.169	29.0422		July 30	29.8958	30.1125	29.4958	30.3354	119.84	29.9599		7/30	29.0422	29.9599
July 31	28.9021	29.2479	28.8729	29.4979	116.521	29.1302		July 31	30.0417	30.2854	29.7875	30.5292	120.644	30.1609		7/31	29.1302	30.1609
August 1	29.2396	29.6521	29.0583	29.9438	117.894	29.4734		August 1	29.9313	30.3771	30.1937	30.6917	121.194	30.2984		8/1	29.4734	30.2984
August 2	29.6333	29.1729	29.2583	29.3	117.365	29.3411		August 2	29.3688	29.8313	29.475	30.5333	119.208	29.8021		8/2	29.3411	29.8021
August 3	29.3771	29.2125	29.1375	29.1917	116.919	29.2297		August 3	29.9979	29.9583	30.0063	30.2562	120.219	30.0547		8/3	29.2297	30.0547
August 4	28.7125	29.1604	28.5312	28.8813	115.285	28.8214		August 4	29.3188	29.3854	29.9271	30.0667	118.698	29.6745		8/4	28.8214	29.6745
August 5	28.5563	29.1708	28.2188	28.5958	114.542	28.6354		August 5	29.3479	29.4458	29.9	29.9875	118.681	29.6703		8/5	28.6354	29.6703
August 6	28.5604	29.2708	28.4375	29.3271	115.596	28.899		August 6	29.5083	29.5896	29.9	30.0771	119.075	29.7687		8/6	28.899	29.7687
August 7	28.9646	29.5188	28.8271	29.2917	116.602	29.1505		August 7	29.5854	29.6312	29.8292	29.9625	119.008	29.7521		8/7	29.1505	29.7521
August 8	29.1396	29.7021	28.4771	28.475	115.794	28.9484		August 8	29.4896	29.3521	29.575	29.6667	118.083	29.5208		8/8	28.9484	29.5208
August 9	28.7958	29.4458	26.9771	28.1229	113.342	28.3354		August 9	29.1771	29.1646	29.2667	29.3833	116.992	29.2479		8/9	28.3354	29.2479
August 10	28.3354	29.2667	27.3313	28.0729	113.006	28.2516		August 10	28.8604	28.95	29.1229	29.1833	116.117	29.0292		8/10	28.2516	29.0292
August 11	27.9688	29.0896	27.8458	28.2396	113.144	28.2859		August 11	28.2146	28.3688	28.875	28.9896	114.448	28.612		8/11	28.2859	28.612
August 12	28.0229	28.9375	27.9104	28.1729	113.044	28.2609		August 12	28.3479	28.3687	28.85	29.0354	114.602	28.6505		8/12	28.2609	28.6505
August 13	28.2583	28.9833	27.9833	28.5187	113.744	28.4359		August 13	28.5042	28.6604	28.5687	29.2063	114.94	28.7349		8/13	28.4359	28.7349
August 14	28.4083	29.0375	28.1479	28.8042	114.398	28.5995		August 14	28.7167	28.8396	28.7396	29.5146	115.81	28.9526		8/14	28.5995	28.9526
August 15	28.5646	28.975	28.425	29.5938	115.558	28.8896		August 15	28.9063	29.2021	28.8896	29.8875	116.885	29.2214		8/15	28.8896	29.2214
August 16	28.725	28.9042	28.5687	29.8688	116.067	29.0167		August 16	29.1458	29.5458	28.9708	29.85	117.513	29.3781		8/16	29.0167	29.3781
August 17	28.8583	29	28.7417	30.175	116.775	29.1937		August 17	29.0271	29.5958	29.1771	29.8979	117.698	29.4245		8/17	29.1937	29.4245
August 18	28.9625	29.1563	28.8187	29.75	116.688	29.1719		August 18	29.4792	29.8896	29.4458	30.2146	119.029	29.7573		8/18	29.1719	29.7573
August 19	29.0667	29.2042	28.8542	29.7083	116.833	29.2083		August 19	29.8438	30.075	29.8292	30.425	120.173	30.0432		8/19	29.2083	30.0432
August 20	29.1083	29.3167	29.0833	29.8854	117.394	29.3484		August 20	29.7854	30.0438	29.9042	30.4938	120.227	30.0568		8/20	29.3484	30.0568
August 21	29.1521	29.4583	29.3083	30.0542	117.973	29.4932		August 21	29.7771	30.0333	29.9188	30.4208	120.15	30.0375		8/21	29.4932	30.0375
August 22	29.2	29.4583	29.5167	30.4437	118.619	29.6547		August 22	29.9229	30.0729	29.8042	30.5354	120.335	30.0839		8/22	29.6547	30.0839
August 23	29.3042	29.4583	29.6938	30.9583	119.415	29.8536		August 23	30.0042	30.1833	29.7333	30.5292	120.45	30.1125		8/23	29.8536	30.1125
August 24	29.3917	29.5125	29.8292	31.0062	119.74	29.9349		August 24	30.1479	30.3417	29.8625	30.5708	120.923	30.2307		8/24	29.9349	30.2307
August 25	29.5042	29.75	30.05	30.8417	120.146	30.0365		August 25	30.4375	30.5667	30.2771	30.6937	121.975	30.4937		8/25	30.0365	30.4937
August 26	29.5958	29.85	30.3958	30.7146	120.556	30.1391		August 26	30.4583	30.7562	30.5375	30.8896	122.642	30.6604		8/26	30.1391	30.6604
August 27	29.6187	29.9479	30.5	30.8875	120.954	30.2385		August 27	30.4125	30.9708	30.7104	31.3187	123.412	30.8531		8/27	30.2385	30.8531
August 28	29.7688	30.1604	30.5875	31.4292	121.946	30.4865		August 28	30.4854	30.7208	30.7562	31.65	123.612	30.9031		8/28	30.4865	30.9031
August 29	29.8875	30.4083	30.7583	31.75	122.804	30.701		August 29	29.8521	30.4125	30.0604	31.5146	121.84	30.4599		8/29	30.701	30.4599
August 30	29.9167	30.5708	30.8083	31.9667	123.263	30.8156		August 30	28.6042	29.9042	29.2917	31.7396	119.54	29.8849		8/30	30.8156	29.8849
August 31	29.9917	30.725	30.9417	32.1333	123.792	30.9479		August 31	29.4542	30.6646	29.3854	31.6604	121.165	30.2911		8/31	30.9479	30.2911
2010-09-01	30.2125	30.8854	31.1937	31.3854	123.677	30.9193		2010-09-01	30.1875	30.5437	29.875	31.0396	121.646	30.4115		9/1	30.9193	30.4115
2010-09-02	29.9354	29.3771	29.4521	30.275	119.04	29.7599		2010-09-02	30.3667	30.4167	30.5083	30.9167	122.208	30.5521		9/2	29.7599	30.5521
2010-09-03	29.8104	29.1375	29.6042	30.1271	118.679	29.6698		2010-09-03	30.4	30.2854	30.6729	30.9312	122.29	30.5724		9/3	29.6698	30.5724
2010-09-04	29.875	29.1917	30.0771	30.1312	119.275	29.8188		2010-09-04	30.1604	30.1542	30.7	30.8917	121.906	30.4766		9/4	29.8188	30.4766
2010-09-05	29.8583	29.2625	29.9062	30.25	119.277	29.8193		2010-09-05	30.5042	30.5313	30.6813	30.8333	122.55	30.6375		9/5	29.8193	30.6375
2010-09-06	29.4667	29.4417	29.6479	30.1604	118.717	29.6792		2010-09-06	30.6729	30.7229	30.7604	30.9625	123.119	30.7797		9/6	29.6792	30.7797
2010-09-07	29.2792	29.3792	29.5	30.0438	118.202	29.5505		2010-09-07	30.7229	30.7646	30.8	30.9375	123.225	30.8062		9/7	29.5505	30.8062
2010-09-08	29.3292	29.2	29.6375	30.025	118.192	29.5479		2010-09-08	30.75	30.7687	30.75	30.8312	123.1	30.775		9/8	29.5479	30.775
2010-09-09	29.75	29.7229	29.7625	29.8125	119.048	29.762		2010-09-09	30.7187	30.7	30.5333	30.5917	122.544	30.6359		9/9	29.762	30.6359
2010-09-10	29.2688	29.0958	28.9375	28.9208	116.223	29.0557		2010-09-10	30.4167	30.3437	30.2187	30.1854	121.165	30.2911		9/10	29.0557	30.2911
2010-09-11	29.375	28.4188	29.1521	29.3625	116.308	29.0771		2010-09-11	30.3208	30.325	29.8083	29.9708	120.425	30.1062		9/11	29.0771	30.1062
2010-09-12	29.5125	28.5146	29.2688	29.4396	116.735	29.1839		2010-09-12	30.4167	30.4188	29.9333	30.0833	120.852	30.213		9/12	29.1839	30.213
2010-09-13	29.4917	29.2042	29.2854	29.4833	117.465	29.3661		2010-09-13	29.6333	29.3917	29.8813	29.8812	118.787	29.6969		9/13	29.3661	29.6969
2010-09-14	28.6313	28.6687	28.4083	28.2521	113.96	28.4901		2010-09-14	28.8604	29.0333	29.2375	29.2125	116.344	29.0859		9/14	28.4901	29.0859
2010-09-15	28.125	28.0542	28.25	28.2708	112.7	28.175		2010-09-15	28.2479	28.4229	28.9938	29.2063	114.871	28.7177		9/15	28.175	28.7177
																	2616.1	2678.52
																	28.7484	29.4343

## Sheet: Top & Bottom
	9T	6T	5T						2B	1B	9B	6B	5B						Reef Top	Reef Base
June 17	29.5146	30.2063	28.7625	88.4833	29.4944	0.722086		June 17	28.1646	28.6875	28.6417	28.2562	28.2375	141.988	28.3975	0.246738		6/17	29.4944	28.3975
June 18	29.5187	30.0396	28.5917	88.15	29.3833	0.733395		June 18	27.9917	27.7917	29.4792	28.4042	28.3813	142.048	28.4096	0.652173		6/18	29.3833	28.4096
June 19	29.6208	29.9979	28.4417	88.0604	29.3535	0.811844		June 19	27.9604	27.9063	29.5625	28.9583	27.3604	141.748	28.3496	0.88997		6/19	29.3535	28.3496
June 20	27.6812	29.0042	26.975	83.6604	27.8868	1.03008		June 20	27.4417	27.3792	28.4625	28.9042	26.8792	139.067	27.8133	0.838248		6/20	27.8868	27.8133
June 21	27.4208	27.85	26.9271	82.1979	27.3993	0.461835		June 21	26.7354	26.0396	26.2771	26.2646	26.8771	132.194	26.4388	0.352119		6/21	27.3993	26.4388
June 22	28.3458	28.4208	27.1417	83.9083	27.9694	0.717857		June 22	27.0375	26.975	26.6542	27.2729	26.8396	134.779	26.9558	0.230269		6/22	27.9694	26.9558
June 23	28.6104	28.825	27.4875	84.9229	28.3076	0.718319		June 23	26.9979	27.1729	27.3979	27.9417	26.9458	136.456	27.2913	0.404283		6/23	28.3076	27.2913
June 24	27.8458	29.2625	27.5542	84.6625	28.2208	0.913821		June 24	26.6667	26.6812	27.0063	27.9125	26.6104	134.877	26.9754	0.546388		6/24	28.2208	26.9754
June 25	27.5625	29.3438	27.7688	84.675	28.225	0.974339		June 25	26.2958	26.6625	26.4083	26.7646	26.5771	132.708	26.5417	0.189578		6/25	28.225	26.5417
June 26	27.975	28.6812	27.1729	83.8292	27.9431	0.754674		June 26	26.8042	27.4458	27.5875	27.6667	26.9292	136.433	27.2867	0.393969		6/26	27.9431	27.2867
June 27	28.1167	28.3958	26.6375	83.15	27.7167	0.944952		June 27	26.8312	27.2	27.9271	28.0313	26.3417	136.331	27.2663	0.719443		6/27	27.7167	27.2663
June 28	28.1667	28.6146	26.8208	83.6021	27.8674	0.933581		June 28	26.4125	27.0146	27.9688	28.1417	26.3479	135.885	27.1771	0.844936		6/28	27.8674	27.1771
June 29	28.3417	28.8688	27.0896	84.3	28.1	0.913871		June 29	26.5667	27.5667	28.05	28.3687	26.6729	137.225	27.445	0.806493		6/29	28.1	27.445
June 30	28.1354	29.175	27.7083	85.0188	28.3396	0.754348		June 30	26.775	27.9813	27.7104	28.3542	26.8583	137.679	27.5358	0.695776		6/30	28.3396	27.5358
July 1	28.5042	29.3333	28.1833	86.0208	28.6736	0.593429		July 1	27.0208	28.1208	27.7146	28.0896	27.0292	137.975	27.595	0.544346		7/1	28.6736	27.595
July 2	28.5312	29.2438	29.2	86.975	28.9917	0.399332		July 2	27.275	28.3542	28.0938	28.3708	27.2958	139.39	27.8779	0.551972		7/2	28.9917	27.8779
July 3	28.8354	29.1542	29.3875	87.3771	29.1257	0.277141		July 3	27.4604	28.7125	28.2604	28.5271	27.5375	140.498	28.0996	0.572006		7/3	29.1257	28.0996
July 4	28.9542	29.2375	29.0979	87.2896	29.0965	0.141672		July 4	27.7083	29.1167	28.575	28.8979	27.65	141.948	28.3896	0.676853		7/4	29.0965	28.3896
July 5	29.0667	29.4979	28.7562	87.3208	29.1069	0.37247		July 5	27.9604	29.7375	28.8479	29.1938	27.8417	143.581	28.7163	0.810011		7/5	29.1069	28.7163
July 6	29.3521	29.8729	28.9875	88.2125	29.4042	0.445		July 6	28.2208	29.9833	29.0667	29.4	28.0188	144.69	28.9379	0.818851		7/6	29.4042	28.9379
July 7	29.4938	30.1167	29.1208	88.7313	29.5771	0.50312		July 7	28.5083	29.7771	29.1625	29.4208	28.2333	145.102	29.0204	0.639296		7/7	29.5771	29.0204
July 8	29.6896	30.5437	29.3958	89.6292	29.8764	0.596322		July 8	28.7125	29.1521	28.875	28.7604	28.5146	144.015	28.8029	0.234644		7/8	29.8764	28.8029
July 9	29.5688	30.6375	30.0812	90.2875	30.0958	0.534524		July 9	28.9271	28.7729	28.8813	29.1438	28.825	144.55	28.91	0.142981		7/9	30.0958	28.91
July 10	28.9875	30.0604	30.2958	89.3438	29.7813	0.697413		July 10	29.2229	28.5083	28.5896	28.8333	29.1958	144.35	28.87	0.332227		7/10	29.7813	28.87
July 11	28.6125	29.8938	28.4208	86.9271	28.9757	0.800814		July 11	28.5292	28.4604	28.375	29.7458	27.8771	142.988	28.5975	0.691129		7/11	28.9757	28.5975
July 12	28.9813	29.9604	28.5229	87.4646	29.1549	0.734307		July 12	27.7958	27.5479	27.7979	28.2458	27.2771	138.665	27.7329	0.358216		7/12	29.1549	27.7329
July 13	28.0333	29.9563	29.1938	87.1833	29.0611	0.968296		July 13	27.6875	27.1771	26.8875	27.1021	27.4729	136.327	27.2654	0.315639		7/13	29.0611	27.2654
July 14	28.6792	30.1833	29.2604	88.1229	29.3743	0.758523		July 14	27.7708	27.4708	27.0354	27.0604	27.7208	137.058	27.4117	0.351079		7/14	29.3743	27.4117
July 15	29.5813	30.1062	28.7667	88.4542	29.4847	0.674988		July 15	27.9437	27.8562	28.6375	27.3271	27.8958	139.66	27.9321	0.466594		7/15	29.4847	27.9321
July 16	29.8146	30.2021	28.7875	88.8042	29.6014	0.730993		July 16	28.0083	28.2146	28.6542	27.5854	28.1063	140.569	28.1138	0.384877		7/16	29.6014	28.1138
July 17	29.9646	30.3375	29.4792	89.7813	29.9271	0.430394		July 17	28.1958	28.4854	27.8979	27.4667	28.4708	140.517	28.1033	0.429284		7/17	29.9271	28.1033
July 18	29.075	29.7729	28.9083	87.7563	29.2521	0.458688		July 18	28.6979	28.9646	28.2937	28.6125	29.0521	143.621	28.7242	0.301557		7/18	29.2521	28.7242
July 19	28.9354	29.2708	27.7521	85.9583	28.6528	0.79785		July 19	28.1625	28.6187	29.05	29.1854	27.6167	142.633	28.5267	0.6475		7/19	28.6528	28.5267
July 20	29.4083	29.3833	28.2521	87.0437	29.0146	0.660463		July 20	27.6292	28.4458	29.2688	29.15	27.7146	142.208	28.4417	0.770491		7/20	29.0146	28.4417
July 21	29.3542	29.6625	28.5042	87.5208	29.1736	0.599904		July 21	27.9542	28.2583	28.6229	29.2	28.0917	142.127	28.4254	0.500092		7/21	29.1736	28.4254
July 22	29.2854	29.8813	28.9208	88.0875	29.3625	0.484826		July 22	28.0667	28.3292	28.8646	28.7375	28.3604	142.358	28.4717	0.324715		7/22	29.3625	28.4717
July 23	29.4208	29.8271	29.0333	88.2813	29.4271	0.396912		July 23	28.1229	28.4833	29.1979	29.2417	28.4083	143.454	28.6908	0.501483		7/23	29.4271	28.6908
July 24	29.6146	29.8375	29.2542	88.7063	29.5688	0.294355		July 24	28.4208	28.6958	29.5188	29.5417	28.5896	144.767	28.9533	0.535726		7/24	29.5688	28.9533
July 25	29.7271	29.6604	28.8812	88.2687	29.4229	0.47028		July 25	28.6708	28.3625	29.7208	29.3417	28.6229	144.719	28.9438	0.565125		7/25	29.4229	28.9438
July 26	29.7521	29.7083	28.8333	88.2938	29.4313	0.518273		July 26	28.5625	28.0708	29.6958	29.2	28.1521	143.681	28.7363	0.698227		7/26	29.4313	28.7363
July 27	29.7354	29.8854	29.2229	88.8438	29.6146	0.347386		July 27	28.5667	28.1604	29.6	29.2	28.1208	143.648	28.7296	0.651918		7/27	29.6146	28.7296
July 28	29.8125	30.1375	29.5938	89.5438	29.8479	0.2736		July 28	28.6458	28.5042	29.6813	29.2125	28.3979	144.442	28.8883	0.5433		7/28	29.8479	28.8883
July 29	29.9438	30.2542	29.9042	90.1021	30.034	0.19167		July 29	28.7583	28.7396	29.6896	29.3417	28.5333	145.062	29.0125	0.4836		7/29	30.034	29.0125
July 30	30.1125	30.3354	29.7458	90.1937	30.0646	0.297698		July 30	28.85	28.9042	29.8958	29.4958	28.6687	145.815	29.1629	0.514069		7/30	30.0646	29.1629
July 31	30.2854	30.5292	29.4979	90.3125	30.1042	0.538988		July 31	28.9021	29.2479	30.0417	29.7875	28.8729	146.852	29.3704	0.525924		7/31	30.1042	29.3704
August 1	30.3771	30.6917	29.9438	91.0125	30.3375	0.375526		August 1	29.2396	29.6521	29.9313	30.1937	29.0583	148.075	29.615	0.470945		8/1	30.3375	29.615
August 2	29.8313	30.5333	29.3	89.6646	29.8882	0.618635		August 2	29.6333	29.1729	29.3688	29.475	29.2583	146.908	29.3817	0.180971		8/2	29.8882	29.3817
August 3	29.9583	30.2562	29.1917	89.4063	29.8021	0.549222		August 3	29.3771	29.2125	29.9979	30.0063	29.1375	147.731	29.5463	0.425055		8/3	29.8021	29.5463
August 4	29.3854	30.0667	28.8813	88.3333	29.4444	0.594909		August 4	28.7125	29.1604	29.3188	29.9271	28.5312	145.65	29.13	0.548794		8/4	29.4444	29.13
August 5	29.4458	29.9875	28.5958	88.0292	29.3431	0.701503		August 5	28.5563	29.1708	29.3479	29.9	28.2188	145.194	29.0388	0.663323		8/5	29.3431	29.0388
August 6	29.5896	30.0771	29.3271	88.9938	29.6646	0.380583		August 6	28.5604	29.2708	29.5083	29.9	28.4375	145.677	29.1354	0.624441		8/6	29.6646	29.1354
August 7	29.6312	29.9625	29.2917	88.8854	29.6285	0.335425		August 7	28.9646	29.5188	29.5854	29.8292	28.8271	146.725	29.345	0.428766		8/7	29.6285	29.345
August 8	29.3521	29.6667	28.475	87.4938	29.1646	0.617563		August 8	29.1396	29.7021	29.4896	29.575	28.4771	146.383	29.2767	0.493316		8/8	29.1646	29.2767
August 9	29.1646	29.3833	28.1229	86.6708	28.8903	0.673495		August 9	28.7958	29.4458	29.1771	29.2667	26.9771	143.663	28.7325	1.00962		8/9	28.8903	28.7325
August 10	28.95	29.1833	28.0729	86.2062	28.7354	0.585483		August 10	28.3354	29.2667	28.8604	29.1229	27.3313	142.917	28.5833	0.784864		8/10	28.7354	28.5833
August 11	28.3688	28.9896	28.2396	85.5979	28.5326	0.400961		August 11	27.9688	29.0896	28.2146	28.875	27.8458	141.994	28.3988	0.554211		8/11	28.5326	28.3988
August 12	28.3687	29.0354	28.1729	85.5771	28.5257	0.452162		August 12	28.0229	28.9375	28.3479	28.85	27.9104	142.069	28.4138	0.467722		8/12	28.5257	28.4138
August 13	28.6604	29.2063	28.5187	86.3854	28.7951	0.36301		August 13	28.2583	28.9833	28.5042	28.5687	27.9833	142.298	28.4596	0.372671		8/13	28.7951	28.4596
August 14	28.8396	29.5146	28.8042	87.1583	29.0528	0.400327		August 14	28.4083	29.0375	28.7167	28.7396	28.1479	143.05	28.61	0.340997		8/14	29.0528	28.61
August 15	29.2021	29.8875	29.5938	88.6833	29.5611	0.343872		August 15	28.5646	28.975	28.9063	28.8896	28.425	143.76	28.7521	0.242129		8/15	29.5611	28.7521
August 16	29.5458	29.85	29.8688	89.2646	29.7549	0.181266		August 16	28.725	28.9042	29.1458	28.9708	28.5687	144.315	28.8629	0.223016		8/16	29.7549	28.8629
August 17	29.5958	29.8979	30.175	89.6688	29.8896	0.289673		August 17	28.8583	29	29.0271	29.1771	28.7417	144.804	28.9608	0.166754		8/17	29.8896	28.9608
August 18	29.8896	30.2146	29.75	89.8542	29.9514	0.238379		August 18	28.9625	29.1563	29.4792	29.4458	28.8187	145.863	29.1725	0.2908		8/18	29.9514	29.1725
August 19	30.075	30.425	29.7083	90.2083	30.0694	0.358366		August 19	29.0667	29.2042	29.8438	29.8292	28.8542	146.798	29.3596	0.452859		8/19	30.0694	29.3596
August 20	30.0438	30.4938	29.8854	90.4229	30.141	0.315605		August 20	29.1083	29.3167	29.7854	29.9042	29.0833	147.198	29.4396	0.383141		8/20	30.141	29.4396
August 21	30.0333	30.4208	30.0542	90.5083	30.1694	0.217958		August 21	29.1521	29.4583	29.7771	29.9188	29.3083	147.615	29.5229	0.319773		8/21	30.1694	29.5229
August 22	30.0729	30.5354	30.4437	91.0521	30.3507	0.24489		August 22	29.2	29.4583	29.9229	29.8042	29.5167	147.902	29.5804	0.287687		8/22	30.3507	29.5804
August 23	30.1833	30.5292	30.9583	91.6708	30.5569	0.388246		August 23	29.3042	29.4583	30.0042	29.7333	29.6938	148.194	29.6388	0.269257		8/23	30.5569	29.6388
August 24	30.3417	30.5708	31.0062	91.9187	30.6396	0.337584		August 24	29.3917	29.5125	30.1479	29.8625	29.8292	148.744	29.7488	0.300858		8/24	30.6396	29.7488
August 25	30.5667	30.6937	30.8417	92.1021	30.7007	0.137631		August 25	29.5042	29.75	30.4375	30.2771	30.05	150.019	30.0038	0.380448		8/25	30.7007	30.0038
August 26	30.7562	30.8896	30.7146	92.3604	30.7868	0.0914138		August 26	29.5958	29.85	30.4583	30.5375	30.3958	150.837	30.1675	0.418697		8/26	30.7868	30.1675
August 27	30.9708	31.3187	30.8875	93.1771	31.059	0.228753		August 27	29.6187	29.9479	30.4125	30.7104	30.5	151.19	30.2379	0.444379		8/27	31.059	30.2379
August 28	30.7208	31.65	31.4292	93.8	31.2667	0.48543		August 28	29.7688	30.1604	30.4854	30.7562	30.5875	151.758	30.3517	0.391651		8/28	31.2667	30.3517
August 29	30.4125	31.5146	31.75	93.6771	31.2257	0.714016		August 29	29.8875	30.4083	29.8521	30.0604	30.7583	150.967	30.1933	0.385066		8/29	31.2257	30.1933
August 30	29.9042	31.7396	31.9667	93.6104	31.2035	1.13095		August 30	29.9167	30.5708	28.6042	29.2917	30.8083	149.192	29.8383	0.909066		8/30	31.2035	29.8383
August 31	30.6646	31.6604	32.1333	94.4583	31.4861	0.749729		August 31	29.9917	30.725	29.4542	29.3854	30.9417	150.498	30.0996	0.713879		8/31	31.4861	30.0996
2010-09-01	30.5437	31.0396	31.3854	92.9687	30.9896	0.423055		2010-09-01	30.2125	30.8854	30.1875	29.875	31.1937	152.354	30.4708	0.546928		9/1	30.9896	30.4708
2010-09-02	30.4167	30.9167	30.275	91.6083	30.5361	0.337097		2010-09-02	29.9354	29.3771	30.3667	30.5083	29.4521	149.64	29.9279	0.514606		9/2	30.5361	29.9279
2010-09-03	30.2854	30.9312	30.1271	91.3438	30.4479	0.426		2010-09-03	29.8104	29.1375	30.4	30.6729	29.6042	149.625	29.925	0.61669		9/3	30.4479	29.925
2010-09-04	30.1542	30.8917	30.1312	91.1771	30.3924	0.432563		2010-09-04	29.875	29.1917	30.1604	30.7	30.0771	150.004	30.0008	0.545596		9/4	30.3924	30.0008
2010-09-05	30.5313	30.8333	30.25	91.6146	30.5382	0.291729		2010-09-05	29.8583	29.2625	30.5042	30.6813	29.9062	150.213	30.0425	0.566131		9/5	30.5382	30.0425
2010-09-06	30.7229	30.9625	30.1604	91.8458	30.6153	0.411733		2010-09-06	29.4667	29.4417	30.6729	30.7604	29.6479	149.99	29.9979	0.661659		9/6	30.6153	29.9979
2010-09-07	30.7646	30.9375	30.0438	91.7458	30.5819	0.474041		2010-09-07	29.2792	29.3792	30.7229	30.8	29.5	149.681	29.9363	0.757846		9/7	30.5819	29.9363
2010-09-08	30.7687	30.8312	30.025	91.625	30.5417	0.448536		2010-09-08	29.3292	29.2	30.75	30.75	29.6375	149.667	29.9333	0.762267		9/8	30.5417	29.9333
2010-09-09	30.7	30.5917	29.8125	91.1042	30.3681	0.484165		2010-09-09	29.75	29.7229	30.7187	30.5333	29.7625	150.488	30.0975	0.487133		9/9	30.3681	30.0975
2010-09-10	30.3437	30.1854	28.9208	89.45	29.8167	0.779843		2010-09-10	29.2688	29.0958	30.4167	30.2187	28.9375	147.937	29.5875	0.68041		9/10	29.8167	29.5875
2010-09-11	30.325	29.9708	29.3625	89.6583	29.8861	0.486811		2010-09-11	29.375	28.4188	30.3208	29.8083	29.1521	147.075	29.415	0.713878		9/11	29.8861	29.415
2010-09-12	30.4188	30.0833	29.4396	89.9417	29.9806	0.497609		2010-09-12	29.5125	28.5146	30.4167	29.9333	29.2688	147.646	29.5292	0.715626		9/12	29.9806	29.5292
2010-09-13	29.3917	29.8812	29.4833	88.7562	29.5854	0.260267		2010-09-13	29.4917	29.2042	29.6333	29.8813	29.2854	147.496	29.4992	0.272378		9/13	29.5854	29.4992
2010-09-14	29.0333	29.2125	28.2521	86.4979	28.8326	0.510694		2010-09-14	28.6313	28.6687	28.8604	29.2375	28.4083	143.806	28.7613	0.310908		9/14	28.8326	28.7613
2010-09-15	28.4229	29.2063	28.2708	85.9	28.6333	0.501954		2010-09-15	28.125	28.0542	28.2479	28.9938	28.25	141.671	28.3342	0.378062		9/15	28.6333	28.3342
					2688.85										2622.39	0.194826			2688.85	2622.39
					29.5478	0.225895									28.8175				29.5478	28.8175

## Sheet: 2009 Max-min
	1B	2B	5T	5B	6T	6B	9T	9B
6/17	1.3	0.3	0.8	0.3	0.8	0.3	0.3	2.1
6/18	0.2	0.4	0.3	0.3	0.6	0.3	0.3	0.2
6/19	0.1	0.3	1.4	1.7	0.6	1.4	0.5	0.3
6/20	2.2	1.7	1.7	1.6	2.7	3.3	3.6	3.1
6/21	1.2	0.3	1	0.1	2.3	0.4	2.4	0.3
6/22	0.7	0.2	0.7	0.3	0.9	1.6	1.4	0.9
6/23	0.5	0.3	0.8	0.3	0.7	0.3	0.9	0.8
6/24	0.9	0.6	0.8	0.9	1.4	0.6	2.4	1.5
6/25	0.6	0.1	0.8	0.7	1.1	1.8	3.5	1.5
6/26	1	0.9	0.9	0.4	0.9	1.5	2	1.9
6/27	0.9	0.9	1.1	1	0.6	0.3	0.4	0.1
6/28	0.9	0.2	0.6	0.6	0.8	0.3	0.5	0.1
6/29	0.8	0.3	0.7	0.3	0.8	0.4	0.3	0.2
6/30	0.6	0.3	1	0.1	1.1	0.2	1.4	0.9
7/1	0.4	0.3	0.6	0.3	1.1	0.4	1.1	0.6
7/2	0.6	0.3	1.6	0.4	0.9	0.2	0.6	0.4
7/3	0.6	0.3	1.1	0.5	0.7	0.3	1.2	0.1
7/4	0.8	0.4	1.1	0.4	0.5	0.7	0.6	0.5
7/5	0.7	0.3	0.5	0.3	0.9	0.3	0.6	0.1
7/6	0.3	0.5	0.4	0.3	1.1	0.4	0.6	0.3
7/7	0.6	0.5	0.5	0.5	1.1	1	0.9	0.5
7/8	0.9	0.3	0.4	0.6	1.9	0.6	0.9	0.8
7/9	0.6	0.4	1.6	0.6	1.5	1	1.3	0.5
7/10	0.6	0.5	0.8	0.5	0.6	1.1	1.5	1.2
7/11	1.8	2.4	3.3	3.2	0.3	0.5	1.7	1.7
7/12	1.7	0.2	0.6	0.3	0.6	2.5	2.5	1.5
7/13	0.3	0.2	0.8	0.1	0.9	0.9	3.1	1.6
7/14	0.3	0.2	0.6	0.4	0.9	0.3	1.6	1.3
7/15	0.7	0.3	0.8	0.3	0.6	0.3	1.1	1.7
7/16	0.5	0.2	0.5	0.3	0.5	0.6	0.6	2.5
7/17	0.6	0.5	1.1	0.4	1	0.3	0.9	0.3
7/18	0.6	0.6	2	0.8	0.8	2.2	1.6	0.9
7/19	0.4	1.7	1.6	1.8	0.4	0.1	1.5	0.4
7/20	0.6	0.5	0.7	0.6	1	0.1	0.6	0.3
7/21	0.3	0.1	0.6	0.4	1	0.5	0.8	1.4
7/22	0.2	0.2	0.8	0.4	0.7	0.7	1	0.5
7/23	0.3	0.3	0.6	0.3	0.7	1	0.4	0.3
7/24	0.2	0.6	0.7	0.3	0.3	0.5	0.5	0.7
7/25	1.1	0.3	0.9	0.6	0.5	0.4	0.4	0.3
7/26	0.2	0.1	1.1	0.3	0.8	0	0.3	0.3
7/27	0.5	0.1	0.3	0.3	0.5	0	0.3	0
7/28	0.7	0.2	0.7	0.3	0.8	0.2	0.4	0.3
7/29	0.3	0.2	0.3	0.1	0.9	0.2	0.3	0.3
7/30	0.6	0.1	0.6	0.3	0.8	0.4	0.4	0.3
7/31	0.5	0.3	1	0.3	1.1	0.6	0.7	0.4
8/1	0.7	0.5	1	0.3	0.5	0.3	0.7	0.7
8/2	1	0.5	1	0.3	0.4	1.1	1.6	1.4
8/3	0.8	0.8	1.1	0.8	0.5	0.9	0.8	0.3
8/4	0.3	0.9	1.6	1.2	0.4	0.1	0.7	0.8
8/5	0.3	0.3	1.5	0.9	0.4	0	0.6	0.5
8/6	0.5	0.5	1.4	0.4	0.6	0	0.3	0.2
8/7	0.8	0.6	1.1	0.5	0.1	0.2	0.3	0.3
8/8	0.3	0.1	1.1	1.1	0.7	0.7	0.8	0.6
8/9	0.4	0.6	2.6	2.4	0.5	0.3	0.5	0.1
8/10	0.2	0.6	1	0.6	0.3	0.3	0.6	0.9
8/11	0.3	0.1	1.3	0.4	0.3	0.1	0.4	0.1
8/12	0.2	0.3	0.9	0.1	0.3	0.5	0.3	0.3
8/13	0.2	0.1	0.7	0.3	0.8	0.1	0.4	0.3
8/14	0.2	0.2	1.4	0.3	1.1	0.3	0.5	0.2
8/15	0.2	0.1	1	0.4	1.1	0.3	0.9	0.3
8/16	0.2	0.2	1.1	0.1	0.9	0.3	0.7	0.5
8/17	0.2	0.1	0.8	0.3	0.9	0.1	1.6	0.6
8/18	0.1	0.2	0.3	0.3	1.4	0.4	0.9	0.4
8/19	0.3	0.2	0.5	0.3	1.3	0.3	0.7	0.6
8/20	0.2	0.1	0.6	0.3	0.9	0.1	0.6	0.6
8/21	0.2	0.1	0.4	0.2	1	0.3	0.4	0.3
8/22	0.2	0.3	1.4	0.3	1.1	0.2	0.3	0.1
8/23	0.2	0.2	1	0.3	1.3	0.2	0.3	0.3
8/24	0.2	0.4	0.5	0.2	0.8	0.3	0.3	0.3
8/25	0.3	0.2	1	0.3	0.9	0.5	0.5	0.4
8/26	0.2	0.2	0.7	0.3	1	0.2	0.6	0.4
8/27	0.3	0.1	0.4	0	1.1	0.3	0.6	0.4
8/28	0.3	0.3	1.3	0.2	1	0.5	1.6	0.8
8/29	0.3	0.2	0.6	0.3	1.2	0.6	1.1	0.3
8/30	0.2	0.1	1.1	0.2	1.3	1.1	2.2	1.7
8/31	0.6	0.3	0.4	0.3	1	0.5	1.5	2.2
9/1	0.4	0.7	1.1	0.6	0.5	0.7	0.6	0.9
9/2	1.6	1.6	1.9	2.1	0.6	0.8	0.5	0.3
9/3	0.1	0.6	0.4	0.8	0.6	0.3	1.1	0.2
9/4	0.3	0.2	0.4	0.4	0.4	0.3	1.1	0.9
9/5	0.2	0.2	0.8	0.7	0.8	0.3	0.5	0.4
9/6	0.4	0.3	0.5	0.3	0.6	0.1	0.3	0.3
9/7	0.4	0.2	0.4	0.7	0.6	0	0.3	0.1
9/8	0	0.2	0.3	0.5	0.6	0.3	0.5	0.1
9/9	0.8	0.6	1.1	0.8	0.5	0.4	0.5	0.3
9/10	0.9	0.6	0.9	0.6	0.6	0.3	1	0.2
9/11	1.2	0.4	0.5	0.3	0.9	0.6	0.3	0.3
9/12	1.4	0.2	0.5	0.3	0.4	0.1	0.5	0.2
9/13	0.8	0.4	0.9	0.7	0.6	0.4	2.2	2
9/14	0.3	0.7	1.4	1.4	0.7	0.8	1.7	2.2
9/15	0.9	0.6	0.6	0.3	0.7	0.4	1.4	0.7
	50.5	36.8	83.3	49.2	74.9	47.9	85.7	61.9
	1B	2B	5T	5B	6T	6B	9T	9B

## Sheet: Pair t test
2009	Reef Top	Reef Base	X1-X2	(X1-X2)2				Reef Top	Reef Base	X1-X2	(X1-X2)2
6/17	29.4944	28.3975	1.09694	1.20329			5/28	27.5872	27.6496	-0.0623472	0.00388718
6/18	29.3833	28.4096	0.97375	0.948189			5/29	27.4096	27.459	-0.0493889	0.00243926
6/19	29.3535	28.3496	1.00389	1.00779			5/30	27.8565	27.812	0.0445903	0.00198829
6/20	27.8868	27.8133	0.0734722	0.00539817			5/31	28.0067	28.0349	-0.0281736	0.000793752
6/21	27.3993	26.4388	0.960556	0.922667			6/1	28.0652	28.0254	0.03975	0.00158006
6/22	27.9694	26.9558	1.01361	1.02741			6/2	28.054	27.9345	0.119514	0.0142836
6/23	28.3076	27.2913	1.01639	1.03305			6/3	27.6856	27.5852	0.100438	0.0100877
6/24	28.2208	26.9754	1.24542	1.55106			6/4	27.1512	27.0219	0.129306	0.0167199
6/25	28.225	26.5417	1.68333	2.83361			6/5	27.2337	27.0374	0.196236	0.0385086
6/26	27.9431	27.2867	0.656389	0.430846			6/6	27.3369	27.0038	0.333167	0.111
6/27	27.7167	27.2663	0.450417	0.202875			6/7	27.5275	27.138	0.389472	0.151689
6/28	27.8674	27.1771	0.690278	0.476483			6/8	27.9322	27.3709	0.561229	0.314978
6/29	28.1	27.445	0.655	0.429025			6/9	28.0061	27.6115	0.394618	0.155723
6/30	28.3396	27.5358	0.80375	0.646014			6/10	27.8296	27.664	0.165667	0.0274454
7/1	28.6736	27.595	1.07861	1.1634			6/11	27.9418	27.7045	0.237278	0.0563007
7/2	28.9917	27.8779	1.11375	1.24044			6/12	28.3388	27.9301	0.40875	0.167077
7/3	29.1257	28.0996	1.02611	1.0529			6/13	28.6683	28.183	0.485375	0.235589
7/4	29.0965	28.3896	0.706944	0.49977			6/14	29.075	28.6626	0.412375	0.170053
7/5	29.1069	28.7163	0.390694	0.152642			6/15	29.3536	28.996	0.357653	0.127916
7/6	29.4042	28.9379	0.46625	0.217389			6/16	29.5637	29.2105	0.353139	0.124707
7/7	29.5771	29.0204	0.556667	0.309878			6/17	29.8234	29.5087	0.314708	0.0990413
7/8	29.8764	28.8029	1.07347	1.15234			6/18	30.0777	29.7988	0.278924	0.0777984
7/9	30.0958	28.91	1.18583	1.4062			6/19	30.4844	30.0303	0.454111	0.206217
7/10	29.7813	28.87	0.91125	0.830377			6/20	30.6648	30.2184	0.446472	0.199337
7/11	28.9757	28.5975	0.378194	0.143031			6/21	30.8602	30.3966	0.463542	0.214871
7/12	29.1549	27.7329	1.42194	2.02193			6/22	30.9383	30.576	0.362222	0.131205
7/13	29.0611	27.2654	1.79569	3.22452			6/23	31.0322	30.6511	0.381097	0.145235
7/14	29.3743	27.4117	1.96264	3.85195			6/24	30.9167	30.6853	0.231424	0.0535569
7/15	29.4847	27.9321	1.55264	2.41069			6/25	30.5489	30.5686	-0.0197153	0.000388692
7/16	29.6014	28.1138	1.48764	2.21307			6/26	30.4925	30.5365	-0.0440069	0.00193661
7/17	29.9271	28.1033	1.82375	3.32606			6/27	30.3595	30.3424	0.0170625	0.000291129
7/18	29.2521	28.7242	0.527917	0.278696			6/28	30.5675	30.2608	0.306771	0.0941083
7/19	28.6528	28.5267	0.126111	0.015904			6/29	30.6528	30.2936	0.359194	0.129021
7/20	29.0146	28.4417	0.572917	0.328234			6/30	30.696	30.1379	0.558146	0.311527
7/21	29.1736	28.4254	0.748194	0.559795			7/1	30.7573	30.0819	0.675354	0.456103
7/22	29.3625	28.4717	0.890833	0.793584			7/2	30.8426	30.0786	0.764021	0.583728
7/23	29.4271	28.6908	0.73625	0.542064			7/3	30.8218	30.298	0.523759	0.274324
7/24	29.5688	28.9533	0.615417	0.378738			7/4	30.6612	30.3693	0.291882	0.0851951
7/25	29.4229	28.9438	0.479167	0.229601			7/5	30.657	30.5563	0.100708	0.0101422
7/26	29.4313	28.7363	0.695	0.483025			7/6	30.734	30.6665	0.0675417	0.00456188
7/27	29.6146	28.7296	0.885	0.783225			7/7	30.8671	30.8271	0.0399792	0.00159833
7/28	29.8479	28.8883	0.959583	0.9208			7/8	31.0661	30.7524	0.313736	0.0984303
7/29	30.034	29.0125	1.02153	1.04352			7/9	31.3004	31.0842	0.21616	0.046725
7/30	30.0646	29.1629	0.901667	0.813003			7/10	31.3759	31.0502	0.325653	0.10605
7/31	30.1042	29.3704	0.73375	0.538389			7/11	31.4241	31.0287	0.39534	0.156294
8/1	30.3375	29.615	0.7225	0.522006			7/12	31.6256	31.397	0.228646	0.0522789
8/2	29.8882	29.3817	0.506528	0.25657			7/13	31.6511	31.5238	0.127299	0.0162049
8/3	29.8021	29.5463	0.255833	0.0654507			7/14	31.2354	31.3908	-0.155368	0.0241392
8/4	29.4444	29.13	0.314444	0.0988753			7/15	30.7882	30.9328	-0.144604	0.0209104
8/5	29.3431	29.0388	0.304306	0.0926019			7/16	30.6008	30.6059	-0.00514583	2.64796e-05
8/6	29.6646	29.1354	0.529167	0.280017			7/17	30.7743	30.6266	0.147694	0.0218136
8/7	29.6285	29.345	0.283472	0.0803565			7/18	30.7218	30.7945	-0.0726528	0.00527843
8/8	29.1646	29.2767	-0.112083	0.0125627			7/19	30.728	30.711	0.0170764	0.000291603
8/9	28.8903	28.7325	0.157778	0.0248938			7/20	30.4296	30.2995	0.130076	0.0169199
8/10	28.7354	28.5833	0.152083	0.0231293			7/21	30.3295	30.2324	0.0971528	0.00943866
8/11	28.5326	28.3988	0.133889	0.0179262			7/22	30.0708	30.0553	0.0155208	0.000240896
8/12	28.5257	28.4138	0.111944	0.0125316			7/23	30.066	30.0149	0.0511667	0.00261803
8/13	28.7951	28.4596	0.335556	0.112598			7/24	30.286	29.964	0.321917	0.10363
8/14	29.0528	28.61	0.442778	0.196052			7/25	30.2009	29.7469	0.454056	0.206166
8/15	29.5611	28.7521	0.809028	0.654526			7/26	29.8796	29.7325	0.14716	0.021656
8/16	29.7549	28.8629	0.891944	0.795565			7/27	29.2198	29.1629	0.0569583	0.00324425
8/17	29.8896	28.9608	0.92875	0.862577			7/28	29.3648	29.2258	0.138924	0.0192998
8/18	29.9514	29.1725	0.778889	0.606668			7/29	29.4189	29.3249	0.0939931	0.00883469
8/19	30.0694	29.3596	0.709861	0.503903			7/30	29.6115	29.3744	0.237056	0.0561953
8/20	30.141	29.4396	0.701389	0.491946			7/31	29.9733	29.5953	0.377958	0.142853
8/21	30.1694	29.5229	0.646528	0.417998			8/1	30.3543	29.985	0.369285	0.136371
8/22	30.3507	29.5804	0.770278	0.593328			8/2	30.5514	30.1982	0.353132	0.124702
8/23	30.5569	29.6388	0.918194	0.843081			8/3	30.621	30.2828	0.338146	0.114343
8/24	30.6396	29.7488	0.890833	0.793584			8/4	30.5528	30.3232	0.229583	0.0527085
8/25	30.7007	30.0038	0.696944	0.485732			8/5	30.7911	30.3528	0.438361	0.19216
8/26	30.7868	30.1675	0.619306	0.383539			8/6	30.5729	30.2225	0.350465	0.122826
8/27	31.059	30.2379	0.821111	0.674223			8/7	30.418	30.268	0.150063	0.0225188
8/28	31.2667	30.3517	0.915	0.837225			8/8	30.5789	30.3183	0.260576	0.0679001
8/29	31.2257	30.1933	1.03236	1.06577			8/9	30.8413	30.4903	0.350958	0.123172
8/30	31.2035	29.8383	1.36514	1.8636			8/10	31.0776	30.7501	0.327508	0.107261
8/31	31.4861	30.0996	1.38653	1.92246			8/11	30.9755	30.6821	0.29334	0.0860485
9/1	30.9896	30.4708	0.51875	0.269102			8/12	31.0321	30.8073	0.224785	0.0505282
9/2	30.5361	29.9279	0.608194	0.3699			8/13	31.1298	30.9004	0.22934	0.052597
9/3	30.4479	29.925	0.522917	0.273442			8/14	31.2851	31.0779	0.207285	0.042967
9/4	30.3924	30.0008	0.391528	0.153294			8/15	31.2537	31.0342	0.219535	0.0481955
9/5	30.5382	30.0425	0.495694	0.245713			8/16	31.2539	30.9968	0.257063	0.0660811
9/6	30.6153	29.9979	0.617361	0.381135			8/17	31.2636	30.8755	0.388118	0.150636
9/7	30.5819	29.9363	0.645694	0.416921			8/18	31.1672	30.9277	0.2395	0.0573603
9/8	30.5417	29.9333	0.608333	0.370069			8/19	31.0822	30.783	0.299222	0.0895339
9/9	30.3681	30.0975	0.270556	0.0732003			8/20	30.9258	30.6319	0.29391	0.0863829
9/10	29.8167	29.5875	0.229167	0.0525174			8/21	30.8737	30.6159	0.257708	0.0664136
9/11	29.8861	29.415	0.471111	0.221946			8/22	30.5832	30.4577	0.125549	0.0157625
9/12	29.9806	29.5292	0.451389	0.203752			8/23	30.5512	30.428	0.123229	0.0151854
9/13	29.5854	29.4992	0.08625	0.00743906			8/24	30.5238	30.4773	0.0464375	0.00215644
9/14	28.8326	28.7613	0.0713889	0.00509637			8/25	30.3671	30.3352	0.0319514	0.00102089
9/15	28.6333	28.3342	0.299167	0.0895007			8/26	30.3736	30.2085	0.165069	0.0272479
	2688.85	2622.39	66.4564	64.3672			8/27	30.5176	30.2164	0.301187	0.0907139
	29.5478	28.8175	0.73029	0.707332			8/28	30.6488	30.4802	0.168653	0.0284438
							8/29	30.2833	30.2295	0.0538472	0.00289952
			4416.45				8/30	29.592	29.661	-0.0690625	0.00476963
			48.5324		左	實	8/31	27.9241	27.7984	0.125743	0.0158113
	SSD =	15.8348			0.580789		9/1	27.7256	27.7141	0.0114722	0.000131612
							9/2	27.6448	27.6695	-0.0247569	0.000612906
	0.00193343	0.0439708					9/3	27.7138	27.7235	-0.00974306	9.49271e-05
							9/4	28.0185	27.6296	0.388917	0.151256
	t =	16.6085					9/5	28.2696	27.9727	0.296847	0.0881183
			0.0873259				9/6	28.4958	28.1505	0.34525	0.119198
		0.149501						3054.06	3031.22	22.8361	8.37662
								29.9417	29.7178	0.223883	0.0821237
								SSD =	8.37662	-	521.487	/ 102	=	3.264
											5.11262
									0.000316832	0.0177998
								t =	12.5779
												左	實	右
												0.163542		0.284224
							0.223883	-	3.39	X	0.0177998
										0.0603413
