# Supplementary material for: Symbiodinium spp. associated with scleractinian corals from Dongsha Atoll (Pratas), Taiwan, in the South China Sea
Source: PeerJ. 2017 Jan 18;5:e2871. doi: 10.7717/peerj.2871 (PMC5248580; doi:10.7717/peerj.2871)
Supplement: Data S3 [file peerj-05-2871-s004.xls]

## Sheet: daily
	1 top	1 slope	4 top	4 slope	Reef 9 3m	Reef 9 9m	DS N coast
2010-05-28	28.8993	28.6568	25.6883	25.6476	28.1741	28.6444	27.826
2010-05-29	28.609	28.39	25.407	25.3423	28.2127	28.6446	28.1357
2010-05-30	28.5304	28.3446	27.2175	27.1664	27.8217	27.9249	27.83
2010-05-31	28.0457	28.1219	28.1386	28.1425	27.8359	27.8404	27.4027
2010-06-01	28.2829	28.1755	28.0601	28.1074	27.8525	27.7933	27.3175
2010-06-02	28.0602	27.7783	28.1631	28.0703	27.9386	27.9548	27.6741
2010-06-03	27.2042	26.9219	28.0189	27.9509	27.8338	27.8828	27.4197
2010-06-04	26.781	26.5629	27.5586	27.5013	27.1141	27.0015	26.6431
2010-06-05	26.8607	26.6242	27.3721	27.2961	27.4681	27.1919	27.267
2010-06-06	27.1102	26.7362	27.3722	27.2777	27.5285	26.9974	27.3714
2010-06-07	27.3885	26.9158	27.4562	27.2513	27.7379	27.247	27.9308
2010-06-08	27.8967	27.3869	27.6797	27.1304	28.22	27.5954	29.0707
2010-06-09	28.023	27.8893	27.7084	27.1713	28.2869	27.7739	29.0693
2010-06-10	27.9857	27.8356	27.6159	27.3863	27.8873	27.7701	27.7612
2010-06-11	28.1818	27.9633	27.6551	27.5444	27.9885	27.6059	28.1121
2010-06-12	28.7342	28.2912	27.9469	27.8398	28.3353	27.6592	29.3066
2010-06-13	29.3274	28.7606	28.4418	28.289	28.2358	27.4993	29.3997
2010-06-14	29.6316	29.2254	28.7603	28.7107	28.8332	28.0518	29.9625
2010-06-15	29.9136	29.4939	29.0195	28.9676	29.1278	28.5264	30.1928
2010-06-16	30.1966	29.8403	29.2732	29.2336	29.2212	28.5577	30.0504
2010-06-17	30.4195	30.1106	29.5751	29.477	29.4757	28.9386	30.1857
2010-06-18	30.7818	30.4023	29.7713	29.7212	29.68	29.2728	30.4507
2010-06-19	30.942	30.714	30.289	30.0496	30.2222	29.3271	31.106
2010-06-20	31.1283	30.7794	30.4801	30.2237	30.3861	29.652	31.2543
2010-06-21	31.1049	30.8554	30.7372	30.3582	30.7384	29.9763	32.1714
2010-06-22	31.2278	30.9759	30.8426	30.5644	30.7444	30.1879	31.7633
2010-06-23	31.2725	31.0245	30.8342	30.6613	30.99	30.2676	32.0106
2010-06-24	31.0306	30.8447	30.8363	30.8004	30.8832	30.4107	31.49
2010-06-25	30.8765	30.678	30.7265	30.6865	30.0437	30.3413	30.7212
2010-06-26	30.8975	30.676	30.7497	30.7329	29.8304	30.2006	30.7235
2010-06-27	30.7371	30.558	30.6674	30.6254	29.6739	29.8439	30.1047
2010-06-28	30.9486	30.6129	30.8028	30.6023	29.9512	29.5671	30.3783
2010-06-29	31.0795	30.598	30.8004	30.6801	30.0785	29.6027	31.0233
2010-06-30	31.0776	30.5601	30.9315	30.7624	30.0789	29.0911	31.2918
2010-07-01	31.0203	30.4192	31.1241	30.6613	30.1276	29.1653	31.2073
2010-07-02	31.1964	30.5897	31.2255	30.6213	30.1059	29.0247	31.0979
2010-07-03	31.2293	30.9781	31.1873	31.0097	30.0488	28.9063	31.7433
2010-07-04	31.1533	30.9673	31.0578	31.0624	29.7723	29.0781	31.1213
2010-07-05	31.1344	30.9483	31.018	31.0288	29.8186	29.6918	30.5175
2010-07-06	31.1365	30.9272	31.0498	31.0541	30.0158	30.0182	30.5547
2010-07-07	31.2277	31.0055	31.1683	31.1493	30.2053	30.3265	30.9495
2010-07-08	31.3934	31.105	31.2553	31.2215	30.5498	29.9307	31.5973
2010-07-09	31.5039	31.2914	31.3147	31.302	31.0826	30.6593	32.1653
2010-07-10	31.6401	31.3998	31.3785	31.353	31.1091	30.398	32.3075
2010-07-11	31.9943	31.5358	31.489	31.3487	30.7889	30.2016	32.5165
2010-07-12	32.1379	31.6658	31.7125	31.5294	31.0265	30.9958	32.5929
2010-07-13	32.1584	31.819	31.7378	31.6038	31.0571	31.1486	32.3999
2010-07-14	31.4597	31.2644	31.608	31.5676	30.6385	31.3403	31.3208
2010-07-15	30.5961	30.4149	31.4189	31.3679	30.3498	31.0157	30.6657
2010-07-16	30.3623	30.0164	31.0939	31.0391	30.3461	30.7623	30.5085
2010-07-17	30.5749	30.2131	31.1641	31.0603	30.5838	30.6064	31.4887
2010-07-18	30.7477	30.4318	31.1343	31.0836	30.2834	30.868	30.2341
2010-07-19	30.6339	30.3036	31.0561	31.016	30.494	30.8132	31.3012
2010-07-20	30.4612	30.2634	30.8617	30.7708	29.9658	29.8643	30.6466
2010-07-21	30.1732	29.9784	30.4991	30.4444	30.3162	30.2743	30.2309
2010-07-22	29.9344	29.702	30.3118	30.2529	29.9661	30.2108	30.1055
2010-07-23	29.9846	29.763	30.3497	30.2026	29.8638	30.079	30.4971
2010-07-24	30.3964	30.0958	30.4866	30.3202	29.9749	29.4761	31.1957
2010-07-25	30.3876	30.0601	30.4507	30.3813	29.7645	28.7992	31.0319
2010-07-26	30.0244	29.8381	29.9787	29.8218	29.6357	29.5374	29.8287
2010-07-27	29.5874	29.4103	29.1545	28.9986	28.9176	29.0797	28.6215
2010-07-28	29.6731	29.4208	29.2666	29.1605	29.1546	29.0962	29.4881
2010-07-29	29.7669	29.5749	29.2812	29.1853	29.2087	29.2145	29.5575
2010-07-30	29.8947	29.6878	29.4083	29.1584	29.5315	29.277	30.1084
2010-07-31	30.268	29.8841	29.6562	29.4166	29.9957	29.4853	30.9569
2010-08-01	30.7794	30.2553	30.2027	29.8949	30.0807	29.8048	31.7248
2010-08-02	30.8089	30.6044	30.1775	30.0622	30.6678	29.9281	32.1822
2010-08-03	30.754	30.5708	30.2992	30.1985	30.8097	30.0791	31.935
2010-08-04	30.5538	30.377	30.4212	30.3834	30.6832	30.2091	31.0351
2010-08-05	30.9147	30.4296	30.6192	30.478	30.8395	30.1506	31.1916
2010-08-06	30.6528	30.4675	30.5096	30.4781	30.5564	29.7218	31.2305
2010-08-07	30.5244	30.3202	30.4549	30.3981	30.2749	30.0856	30.6992
2010-08-08	30.746	30.3286	30.556	30.4044	30.4346	30.2219	31.1487
2010-08-09	31.0799	30.6323	30.6824	30.518	30.7615	30.3207	31.7345
2010-08-10	31.3461	31.0982	30.8026	30.6443	31.0842	30.5079	32.1732
2010-08-11	31.2935	31.0558	30.7982	30.7224	30.8347	30.2683	31.8563
2010-08-12	31.4444	31.1939	30.9461	30.754	30.7057	30.474	31.642
2010-08-13	31.7804	31.2617	31.1788	31.0095	30.4301	30.4301	31.7482
2010-08-14	31.8658	31.5422	31.4465	31.2151	30.5431	30.4763	31.4459
2010-08-15	31.9128	31.608	31.455	31.2956	30.3933	30.1989	31.4772
2010-08-16	31.8146	31.5825	31.5145	31.3997	30.4325	30.0082	32.5595
2010-08-17	31.947	31.6485	31.6507	31.5273	30.1932	29.4508	32.2099
2010-08-18	31.6548	31.4614	31.4932	31.4571	30.3535	29.8645	31.7355
2010-08-19	31.4316	31.2638	31.2425	31.217	30.5724	29.8681	31.2215
2010-08-20	31.2786	31.0771	31.1341	31.0877	30.3648	29.731	31.1221
2010-08-21	31.1535	30.9463	31.0834	31.0075	30.384	29.894	31.0461
2010-08-22	30.537	30.3498	30.8956	30.8257	30.3172	30.1976	30.4929
2010-08-23	30.4591	30.2469	30.8109	30.716	30.3835	30.321	30.6026
2010-08-24	30.5622	30.3623	30.718	30.6211	30.2911	30.4486	30.6142
2010-08-25	30.5244	30.3308	30.5959	30.5033	29.9811	30.1714	30.3822
2010-08-26	30.5623	30.2382	30.558	30.4296	30.0004	29.9576	30.2653
2010-08-27	30.6191	30.2784	30.6318	30.4801	30.3019	29.8907	30.835
2010-08-28	30.7564	30.4549	30.674	30.598	30.5162	30.3876	31.1843
2010-08-29	30.1481	29.9658	30.4233	30.3539	30.2785	30.3686	30.2019
2010-08-30	29.4649	29.2587	29.9576	29.874	29.3534	29.8504	28.987
2010-08-31	27.5528	27.2677	29.1939	29.092	27.0256	27.0354	27.3419
2010-09-01	28.0007	27.8254	28.8267	28.7417	26.3494	26.5752	26.6957
2010-09-02	27.7186	27.6468	28.5183	28.4417	26.6974	26.92	26.6425
2010-09-03	27.6673	27.5749	28.419	28.2745	27.055	27.3212	27.2852
2010-09-04	28.0211	27.8647	28.4725	28.3096	27.5619	26.7145	28.3013
2010-09-05	28.4666	28.2559	28.5057	28.39	27.8364	27.2722	29.0761
2010-09-06	28.8685	28.5494	28.6526	28.4787	27.9663	27.4234	29.7357
2010-09-07	29.2774	29.0281			28.6803	27.8255	30.3293
2010-09-08	29.0941	28.9219			28.5332	27.949	29.4908
2010-09-09	29.0219	28.6609			28.6879	28.1817
2010-09-10	28.7787	28.6278			28.3756	28.3632
2010-09-11	28.6879	28.4973			28.2662	28.2044
2010-09-12
2010-09-13
2010-09-14

## Sheet: weekly
	1 top	1 slope	4 top	4 slope	Reef 9 3m	Reef 9 9m	DS N coast
May 28~June 3	28.2331	28.0556	27.2419	27.2039	27.9528	28.0979	27.658
June 4~10	27.4351	27.1358	27.5376	27.2878	27.749	27.3682	27.8734
June 11~17	29.4864	29.0979	28.6674	28.5803	28.7453	28.1198	29.6014
June 18~24	31.0697	30.7995	30.5416	30.3398	30.5206	29.8706	31.4638
June 25~July 1	30.9482	30.586	30.8289	30.6787	29.9692	29.6874	30.7786
July 2~8	31.2102	30.9316	31.1374	31.021	30.0738	29.5681	31.0831
July 9~15	31.6415	31.3416	31.5228	31.4389	30.8646	30.8228	31.9955
July 16~22	30.4125	30.1298	30.8744	30.8096	30.2794	30.4856	30.6451
July 23~29	29.9743	29.7376	29.8526	29.7243	29.5028	29.326	30.0315
July 30~ Aug 5	30.5676	30.2584	30.1121	29.9417	30.3726	29.8477	31.3048
Aug 6~12	31.0124	30.7281	30.6786	30.5599	30.6646	30.2286	31.4978
Aug 13~19	31.7724	31.4811	31.4259	31.303	30.4169	30.0424	31.7711
Aug 20~26	30.7253	30.5073	30.828	30.7416	30.246	30.103	30.6465
Aug 27~Sep 2	29.1801	28.9568	29.7465	29.6545	28.6461	28.7183	28.8412
Sep 3~9	28.631	28.408	28.5124	28.3632	28.0459	27.5268	29.0364

## Sheet: Sheet3
	1 top		1 slope		4 top		4 slope		Reef 9 3m		Reef 9 9m		DS N coast
2010-05-28	28.8993		28.6568		25.6883		25.6476		28.1741		28.6444		27.826
2010-05-29	28.609		28.39		25.407		25.3423		28.2127		28.6446		28.1357
2010-05-30	28.5304		28.3446		27.2175		27.1664		27.8217		27.9249		27.83
2010-05-31	28.0457		28.1219		28.1386		28.1425		27.8359		27.8404		27.4027
2010-06-01	28.2829		28.1755		28.0601		28.1074		27.8525		27.7933		27.3175
2010-06-02	28.0602	197.632	27.7783	196.389	28.1631	190.694	28.0703	190.427	27.9386	195.669	27.9548	196.685	27.6741	193.606
2010-06-03	27.2042	28.2331	26.9219	28.0556	28.0189	27.2419	27.9509	27.2039	27.8338	27.9528	27.8828	28.0979	27.4197	27.658
2010-06-04	26.781		26.5629		27.5586		27.5013		27.1141		27.0015		26.6431
2010-06-05	26.8607		26.6242		27.3721		27.2961		27.4681		27.1919		27.267
2010-06-06	27.1102		26.7362		27.3722		27.2777		27.5285		26.9974		27.3714
2010-06-07	27.3885		26.9158		27.4562		27.2513		27.7379		27.247		27.9308
2010-06-08	27.8967		27.3869		27.6797		27.1304		28.22		27.5954		29.0707
2010-06-09	28.023	192.046	27.8893	189.951	27.7084	192.763	27.1713	191.014	28.2869	194.243	27.7739	191.577	29.0693	195.114
2010-06-10	27.9857	27.4351	27.8356	27.1358	27.6159	27.5376	27.3863	27.2878	27.8873	27.749	27.7701	27.3682	27.7612	27.8734
2010-06-11	28.1818		27.9633		27.6551		27.5444		27.9885		27.6059		28.1121
2010-06-12	28.7342		28.2912		27.9469		27.8398		28.3353		27.6592		29.3066
2010-06-13	29.3274		28.7606		28.4418		28.289		28.2358		27.4993		29.3997
2010-06-14	29.6316		29.2254		28.7603		28.7107		28.8332		28.0518		29.9625
2010-06-15	29.9136		29.4939		29.0195		28.9676		29.1278		28.5264		30.1928
2010-06-16	30.1966	206.405	29.8403	203.685	29.2732	200.672	29.2336	200.062	29.2212	201.217	28.5577	196.839	30.0504	207.21
2010-06-17	30.4195	29.4864	30.1106	29.0979	29.5751	28.6674	29.477	28.5803	29.4757	28.7453	28.9386	28.1198	30.1857	29.6014
2010-06-18	30.7818		30.4023		29.7713		29.7212		29.68		29.2728		30.4507
2010-06-19	30.942		30.714		30.289		30.0496		30.2222		29.3271		31.106
2010-06-20	31.1283		30.7794		30.4801		30.2237		30.3861		29.652		31.2543
2010-06-21	31.1049		30.8554		30.7372		30.3582		30.7384		29.9763		32.1714
2010-06-22	31.2278		30.9759		30.8426		30.5644		30.7444		30.1879		31.7633
2010-06-23	31.2725	217.488	31.0245	215.596	30.8342	213.791	30.6613	212.379	30.99	213.644	30.2676	209.095	32.0106	220.246
2010-06-24	31.0306	31.0697	30.8447	30.7995	30.8363	30.5416	30.8004	30.3398	30.8832	30.5206	30.4107	29.8706	31.49	31.4638
2010-06-25	30.8765		30.678		30.7265		30.6865		30.0437		30.3413		30.7212
2010-06-26	30.8975		30.676		30.7497		30.7329		29.8304		30.2006		30.7235
2010-06-27	30.7371		30.558		30.6674		30.6254		29.6739		29.8439		30.1047
2010-06-28	30.9486		30.6129		30.8028		30.6023		29.9512		29.5671		30.3783
2010-06-29	31.0795		30.598		30.8004		30.6801		30.0785		29.6027		31.0233
2010-06-30	31.0776	216.637	30.5601	214.102	30.9315	215.802	30.7624	214.751	30.0789	209.784	29.0911	207.812	31.2918	215.45
2010-07-01	31.0203	30.9482	30.4192	30.586	31.1241	30.8289	30.6613	30.6787	30.1276	29.9692	29.1653	29.6874	31.2073	30.7786
2010-07-02	31.1964		30.5897		31.2255		30.6213		30.1059		29.0247		31.0979
2010-07-03	31.2293		30.9781		31.1873		31.0097		30.0488		28.9063		31.7433
2010-07-04	31.1533		30.9673		31.0578		31.0624		29.7723		29.0781		31.1213
2010-07-05	31.1344		30.9483		31.018		31.0288		29.8186		29.6918		30.5175
2010-07-06	31.1365		30.9272		31.0498		31.0541		30.0158		30.0182		30.5547
2010-07-07	31.2277	218.471	31.0055	216.521	31.1683	217.962	31.1493	217.147	30.2053	210.516	30.3265	206.976	30.9495	217.582
2010-07-08	31.3934	31.2102	31.105	30.9316	31.2553	31.1374	31.2215	31.021	30.5498	30.0738	29.9307	29.5681	31.5973	31.0831
2010-07-09	31.5039		31.2914		31.3147		31.302		31.0826		30.6593		32.1653
2010-07-10	31.6401		31.3998		31.3785		31.353		31.1091		30.398		32.3075
2010-07-11	31.9943		31.5358		31.489		31.3487		30.7889		30.2016		32.5165
2010-07-12	32.1379		31.6658		31.7125		31.5294		31.0265		30.9958		32.5929
2010-07-13	32.1584		31.819		31.7378		31.6038		31.0571		31.1486		32.3999
2010-07-14	31.4597	221.49	31.2644	219.391	31.608	220.659	31.5676	220.072	30.6385	216.052	31.3403	215.759	31.3208	223.968
2010-07-15	30.5961	31.6415	30.4149	31.3416	31.4189	31.5228	31.3679	31.4389	30.3498	30.8646	31.0157	30.8228	30.6657	31.9955
2010-07-16	30.3623		30.0164		31.0939		31.0391		30.3461		30.7623		30.5085
2010-07-17	30.5749		30.2131		31.1641		31.0603		30.5838		30.6064		31.4887
2010-07-18	30.7477		30.4318		31.1343		31.0836		30.2834		30.868		30.2341
2010-07-19	30.6339		30.3036		31.0561		31.016		30.494		30.8132		31.3012
2010-07-20	30.4612		30.2634		30.8617		30.7708		29.9658		29.8643		30.6466
2010-07-21	30.1732	212.888	29.9784	210.909	30.4991	216.121	30.4444	215.667	30.3162	211.956	30.2743	213.399	30.2309	214.516
2010-07-22	29.9344	30.4125	29.702	30.1298	30.3118	30.8744	30.2529	30.8096	29.9661	30.2794	30.2108	30.4856	30.1055	30.6451
2010-07-23	29.9846		29.763		30.3497		30.2026		29.8638		30.079		30.4971
2010-07-24	30.3964		30.0958		30.4866		30.3202		29.9749		29.4761		31.1957
2010-07-25	30.3876		30.0601		30.4507		30.3813		29.7645		28.7992		31.0319
2010-07-26	30.0244		29.8381		29.9787		29.8218		29.6357		29.5374		29.8287
2010-07-27	29.5874		29.4103		29.1545		28.9986		28.9176		29.0797		28.6215
2010-07-28	29.6731	209.82	29.4208	208.163	29.2666	208.968	29.1605	208.07	29.1546	206.52	29.0962	205.282	29.4881	210.22
2010-07-29	29.7669	29.9743	29.5749	29.7376	29.2812	29.8526	29.1853	29.7243	29.2087	29.5028	29.2145	29.326	29.5575	30.0315
2010-07-30	29.8947		29.6878		29.4083		29.1584		29.5315		29.277		30.1084
2010-07-31	30.268		29.8841		29.6562		29.4166		29.9957		29.4853		30.9569
2010-08-01	30.7794		30.2553		30.2027		29.8949		30.0807		29.8048		31.7248
2010-08-02	30.8089		30.6044		30.1775		30.0622		30.6678		29.9281		32.1822
2010-08-03	30.754		30.5708		30.2992		30.1985		30.8097		30.0791		31.935
2010-08-04	30.5538	213.973	30.377	211.809	30.4212	210.784	30.3834	209.592	30.6832	212.608	30.2091	208.934	31.0351	219.134
2010-08-05	30.9147	30.5676	30.4296	30.2584	30.6192	30.1121	30.478	29.9417	30.8395	30.3726	30.1506	29.8477	31.1916	31.3048
2010-08-06	30.6528		30.4675		30.5096		30.4781		30.5564		29.7218		31.2305
2010-08-07	30.5244		30.3202		30.4549		30.3981		30.2749		30.0856		30.6992
2010-08-08	30.746		30.3286		30.556		30.4044		30.4346		30.2219		31.1487
2010-08-09	31.0799		30.6323		30.6824		30.518		30.7615		30.3207		31.7345
2010-08-10	31.3461		31.0982		30.8026		30.6443		31.0842		30.5079		32.1732
2010-08-11	31.2935	217.087	31.0558	215.097	30.7982	214.75	30.7224	213.919	30.8347	214.652	30.2683	211.6	31.8563	220.484
2010-08-12	31.4444	31.0124	31.1939	30.7281	30.9461	30.6786	30.754	30.5599	30.7057	30.6646	30.474	30.2286	31.642	31.4978
2010-08-13	31.7804		31.2617		31.1788		31.0095		30.4301		30.4301		31.7482
2010-08-14	31.8658		31.5422		31.4465		31.2151		30.5431		30.4763		31.4459
2010-08-15	31.9128		31.608		31.455		31.2956		30.3933		30.1989		31.4772
2010-08-16	31.8146		31.5825		31.5145		31.3997		30.4325		30.0082		32.5595
2010-08-17	31.947		31.6485		31.6507		31.5273		30.1932		29.4508		32.2099
2010-08-18	31.6548	222.407	31.4614	220.368	31.4932	219.981	31.4571	219.121	30.3535	212.918	29.8645	210.297	31.7355	222.398
2010-08-19	31.4316	31.7724	31.2638	31.4811	31.2425	31.4259	31.217	31.303	30.5724	30.4169	29.8681	30.0424	31.2215	31.7711
2010-08-20	31.2786		31.0771		31.1341		31.0877		30.3648		29.731		31.1221
2010-08-21	31.1535		30.9463		31.0834		31.0075		30.384		29.894		31.0461
2010-08-22	30.537		30.3498		30.8956		30.8257		30.3172		30.1976		30.4929
2010-08-23	30.4591		30.2469		30.8109		30.716		30.3835		30.321		30.6026
2010-08-24	30.5622		30.3623		30.718		30.6211		30.2911		30.4486		30.6142
2010-08-25	30.5244	215.077	30.3308	213.551	30.5959	215.796	30.5033	215.191	29.9811	211.722	30.1714	210.721	30.3822	214.525
2010-08-26	30.5623	30.7253	30.2382	30.5073	30.558	30.828	30.4296	30.7416	30.0004	30.246	29.9576	30.103	30.2653	30.6465
2010-08-27	30.6191		30.2784		30.6318		30.4801		30.3019		29.8907		30.835
2010-08-28	30.7564		30.4549		30.674		30.598		30.5162		30.3876		31.1843
2010-08-29	30.1481		29.9658		30.4233		30.3539		30.2785		30.3686		30.2019
2010-08-30	29.4649		29.2587		29.9576		29.874		29.3534		29.8504		28.987
2010-08-31	27.5528		27.2677		29.1939		29.092		27.0256		27.0354		27.3419
2010-09-01	28.0007	204.261	27.8254	202.698	28.8267	208.226	28.7417	207.582	26.3494	200.522	26.5752	201.028	26.6957	201.888
2010-09-02	27.7186	29.1801	27.6468	28.9568	28.5183	29.7465	28.4417	29.6545	26.6974	28.6461	26.92	28.7183	26.6425	28.8412
2010-09-03	27.6673		27.5749		28.419		28.2745		27.055		27.3212		27.2852
2010-09-04	28.0211		27.8647		28.4725		28.3096		27.5619		26.7145		28.3013
2010-09-05	28.4666		28.2559		28.5057		28.39		27.8364		27.2722		29.0761
2010-09-06	28.8685		28.5494		28.6526		28.4787		27.9663		27.4234		29.7357
2010-09-07	29.2774		29.0281						28.6803		27.8255		30.3293
2010-09-08	29.0941	200.417	28.9219	198.856		114.05		113.453	28.5332	196.321	27.949	192.687	29.4908	174.218
2010-09-09	29.0219	28.631	28.6609	28.408		28.5124		28.3632	28.6879	28.0459	28.1817	27.5268		29.0364
2010-09-10	28.7787		28.6278						28.3756		28.3632
2010-09-11	28.6879		28.4973						28.2662		28.2044
2010-09-12
2010-09-13
2010-09-14

## Sheet: East & West
	1 top	1 slope	4 top	4 slope					Reef 9 3m	Reef 9 9m	DS N coast						east	west
2010-05-28	28.8993	28.6568	25.6883	25.6476	108.892	27.223		2010-05-28	28.1741	28.6444	27.826	84.6445	28.2148			5/28	27.223	28.2148
2010-05-29	28.609	28.39	25.407	25.3423	107.748	26.9371		2010-05-29	28.2127	28.6446	28.1357	84.9931	28.331			5/29	26.9371	28.331
2010-05-30	28.5304	28.3446	27.2175	27.1664	111.259	27.8147		2010-05-30	27.8217	27.9249	27.83	83.5766	27.8589			5/30	27.8147	27.8589
2010-05-31	28.0457	28.1219	28.1386	28.1425	112.449	28.1122		2010-05-31	27.8359	27.8404	27.4027	83.0789	27.693			5/31	28.1122	27.693
2010-06-01	28.2829	28.1755	28.0601	28.1074	112.626	28.1565		2010-06-01	27.8525	27.7933	27.3175	82.9634	27.6545			6/1	28.1565	27.6545
2010-06-02	28.0602	27.7783	28.1631	28.0703	112.072	28.018		2010-06-02	27.9386	27.9548	27.6741	83.5675	27.8558			6/2	28.018	27.8558
2010-06-03	27.2042	26.9219	28.0189	27.9509	110.096	27.524		2010-06-03	27.8338	27.8828	27.4197	83.1363	27.7121			6/3	27.524	27.7121
2010-06-04	26.781	26.5629	27.5586	27.5013	108.404	27.101		2010-06-04	27.1141	27.0015	26.6431	80.7588	26.9196			6/4	27.101	26.9196
2010-06-05	26.8607	26.6242	27.3721	27.2961	108.153	27.0383		2010-06-05	27.4681	27.1919	27.267	81.927	27.309			6/5	27.0383	27.309
2010-06-06	27.1102	26.7362	27.3722	27.2777	108.496	27.1241		2010-06-06	27.5285	26.9974	27.3714	81.8972	27.2991			6/6	27.1241	27.2991
2010-06-07	27.3885	26.9158	27.4562	27.2513	109.012	27.253		2010-06-07	27.7379	27.247	27.9308	82.9157	27.6386			6/7	27.253	27.6386
2010-06-08	27.8967	27.3869	27.6797	27.1304	110.094	27.5235		2010-06-08	28.22	27.5954	29.0707	84.8861	28.2954			6/8	27.5235	28.2954
2010-06-09	28.023	27.8893	27.7084	27.1713	110.792	27.698		2010-06-09	28.2869	27.7739	29.0693	85.1301	28.3767			6/9	27.698	28.3767
2010-06-10	27.9857	27.8356	27.6159	27.3863	110.823	27.7059		2010-06-10	27.8873	27.7701	27.7612	83.4186	27.8062			6/10	27.7059	27.8062
2010-06-11	28.1818	27.9633	27.6551	27.5444	111.345	27.8361		2010-06-11	27.9885	27.6059	28.1121	83.7064	27.9021			6/11	27.8361	27.9021
2010-06-12	28.7342	28.2912	27.9469	27.8398	112.812	28.203		2010-06-12	28.3353	27.6592	29.3066	85.301	28.4337			6/12	28.203	28.4337
2010-06-13	29.3274	28.7606	28.4418	28.289	114.819	28.7047		2010-06-13	28.2358	27.4993	29.3997	85.1349	28.3783			6/13	28.7047	28.3783
2010-06-14	29.6316	29.2254	28.7603	28.7107	116.328	29.082		2010-06-14	28.8332	28.0518	29.9625	86.8475	28.9492			6/14	29.082	28.9492
2010-06-15	29.9136	29.4939	29.0195	28.9676	117.395	29.3486		2010-06-15	29.1278	28.5264	30.1928	87.847	29.2823			6/15	29.3486	29.2823
2010-06-16	30.1966	29.8403	29.2732	29.2336	118.544	29.6359		2010-06-16	29.2212	28.5577	30.0504	87.8293	29.2764			6/16	29.6359	29.2764
2010-06-17	30.4195	30.1106	29.5751	29.477	119.582	29.8955		2010-06-17	29.4757	28.9386	30.1857	88.5999	29.5333			6/17	29.8955	29.5333
2010-06-18	30.7818	30.4023	29.7713	29.7212	120.677	30.1692		2010-06-18	29.68	29.2728	30.4507	89.4035	29.8012			6/18	30.1692	29.8012
2010-06-19	30.942	30.714	30.289	30.0496	121.995	30.4986		2010-06-19	30.2222	29.3271	31.106	90.6553	30.2184			6/19	30.4986	30.2184
2010-06-20	31.1283	30.7794	30.4801	30.2237	122.612	30.6529		2010-06-20	30.3861	29.652	31.2543	91.2924	30.4308			6/20	30.6529	30.4308
2010-06-21	31.1049	30.8554	30.7372	30.3582	123.056	30.7639		2010-06-21	30.7384	29.9763	32.1714	92.886	30.962			6/21	30.7639	30.962
2010-06-22	31.2278	30.9759	30.8426	30.5644	123.611	30.9027		2010-06-22	30.7444	30.1879	31.7633	92.6957	30.8986			6/22	30.9027	30.8986
2010-06-23	31.2725	31.0245	30.8342	30.6613	123.792	30.9481		2010-06-23	30.99	30.2676	32.0106	93.2683	31.0894			6/23	30.9481	31.0894
2010-06-24	31.0306	30.8447	30.8363	30.8004	123.512	30.878		2010-06-24	30.8832	30.4107	31.49	92.7839	30.928			6/24	30.878	30.928
2010-06-25	30.8765	30.678	30.7265	30.6865	122.968	30.7419		2010-06-25	30.0437	30.3413	30.7212	91.1061	30.3687			6/25	30.7419	30.3687
2010-06-26	30.8975	30.676	30.7497	30.7329	123.056	30.764		2010-06-26	29.8304	30.2006	30.7235	90.7546	30.2515			6/26	30.764	30.2515
2010-06-27	30.7371	30.558	30.6674	30.6254	122.588	30.647		2010-06-27	29.6739	29.8439	30.1047	89.6225	29.8742			6/27	30.647	29.8742
2010-06-28	30.9486	30.6129	30.8028	30.6023	122.967	30.7417		2010-06-28	29.9512	29.5671	30.3783	89.8966	29.9655			6/28	30.7417	29.9655
2010-06-29	31.0795	30.598	30.8004	30.6801	123.158	30.7895		2010-06-29	30.0785	29.6027	31.0233	90.7045	30.2348			6/29	30.7895	30.2348
2010-06-30	31.0776	30.5601	30.9315	30.7624	123.332	30.8329		2010-06-30	30.0789	29.0911	31.2918	90.4617	30.1539			6/30	30.8329	30.1539
2010-07-01	31.0203	30.4192	31.1241	30.6613	123.225	30.8062		2010-07-01	30.1276	29.1653	31.2073	90.5001	30.1667			7/1	30.8062	30.1667
2010-07-02	31.1964	30.5897	31.2255	30.6213	123.633	30.9082		2010-07-02	30.1059	29.0247	31.0979	90.2285	30.0762			7/2	30.9082	30.0762
2010-07-03	31.2293	30.9781	31.1873	31.0097	124.404	31.1011		2010-07-03	30.0488	28.9063	31.7433	90.6983	30.2328			7/3	31.1011	30.2328
2010-07-04	31.1533	30.9673	31.0578	31.0624	124.241	31.0602		2010-07-04	29.7723	29.0781	31.1213	89.9718	29.9906			7/4	31.0602	29.9906
2010-07-05	31.1344	30.9483	31.018	31.0288	124.129	31.0324		2010-07-05	29.8186	29.6918	30.5175	90.028	30.0093			7/5	31.0324	30.0093
2010-07-06	31.1365	30.9272	31.0498	31.0541	124.168	31.0419		2010-07-06	30.0158	30.0182	30.5547	90.5887	30.1962			7/6	31.0419	30.1962
2010-07-07	31.2277	31.0055	31.1683	31.1493	124.551	31.1377		2010-07-07	30.2053	30.3265	30.9495	91.4814	30.4938			7/7	31.1377	30.4938
2010-07-08	31.3934	31.105	31.2553	31.2215	124.975	31.2438		2010-07-08	30.5498	29.9307	31.5973	92.0777	30.6926			7/8	31.2438	30.6926
2010-07-09	31.5039	31.2914	31.3147	31.302	125.412	31.353		2010-07-09	31.0826	30.6593	32.1653	93.9072	31.3024			7/9	31.353	31.3024
2010-07-10	31.6401	31.3998	31.3785	31.353	125.771	31.4428		2010-07-10	31.1091	30.398	32.3075	93.8145	31.2715			7/10	31.4428	31.2715
2010-07-11	31.9943	31.5358	31.489	31.3487	126.368	31.592		2010-07-11	30.7889	30.2016	32.5165	93.5069	31.169			7/11	31.592	31.169
2010-07-12	32.1379	31.6658	31.7125	31.5294	127.046	31.7614		2010-07-12	31.0265	30.9958	32.5929	94.6152	31.5384			7/12	31.7614	31.5384
2010-07-13	32.1584	31.819	31.7378	31.6038	127.319	31.8298		2010-07-13	31.0571	31.1486	32.3999	94.6056	31.5352			7/13	31.8298	31.5352
2010-07-14	31.4597	31.2644	31.608	31.5676	125.9	31.4749		2010-07-14	30.6385	31.3403	31.3208	93.2995	31.0998			7/14	31.4749	31.0998
2010-07-15	30.5961	30.4149	31.4189	31.3679	123.798	30.9494		2010-07-15	30.3498	31.0157	30.6657	92.0311	30.677			7/15	30.9494	30.677
2010-07-16	30.3623	30.0164	31.0939	31.0391	122.512	30.6279		2010-07-16	30.3461	30.7623	30.5085	91.6169	30.539			7/16	30.6279	30.539
2010-07-17	30.5749	30.2131	31.1641	31.0603	123.012	30.7531		2010-07-17	30.5838	30.6064	31.4887	92.679	30.893			7/17	30.7531	30.893
2010-07-18	30.7477	30.4318	31.1343	31.0836	123.397	30.8493		2010-07-18	30.2834	30.868	30.2341	91.3855	30.4618			7/18	30.8493	30.4618
2010-07-19	30.6339	30.3036	31.0561	31.016	123.01	30.7524		2010-07-19	30.494	30.8132	31.3012	92.6084	30.8695			7/19	30.7524	30.8695
2010-07-20	30.4612	30.2634	30.8617	30.7708	122.357	30.5893		2010-07-20	29.9658	29.8643	30.6466	90.4766	30.1589			7/20	30.5893	30.1589
2010-07-21	30.1732	29.9784	30.4991	30.4444	121.095	30.2738		2010-07-21	30.3162	30.2743	30.2309	90.8214	30.2738			7/21	30.2738	30.2738
2010-07-22	29.9344	29.702	30.3118	30.2529	120.201	30.0503		2010-07-22	29.9661	30.2108	30.1055	90.2824	30.0941			7/22	30.0503	30.0941
2010-07-23	29.9846	29.763	30.3497	30.2026	120.3	30.075		2010-07-23	29.8638	30.079	30.4971	90.4399	30.1466			7/23	30.075	30.1466
2010-07-24	30.3964	30.0958	30.4866	30.3202	121.299	30.3248		2010-07-24	29.9749	29.4761	31.1957	90.6466	30.2155			7/24	30.3248	30.2155
2010-07-25	30.3876	30.0601	30.4507	30.3813	121.28	30.3199		2010-07-25	29.7645	28.7992	31.0319	89.5957	29.8652			7/25	30.3199	29.8652
2010-07-26	30.0244	29.8381	29.9787	29.8218	119.663	29.9158		2010-07-26	29.6357	29.5374	29.8287	89.0018	29.6673			7/26	29.9158	29.6673
2010-07-27	29.5874	29.4103	29.1545	28.9986	117.151	29.2877		2010-07-27	28.9176	29.0797	28.6215	86.6189	28.873			7/27	29.2877	28.873
2010-07-28	29.6731	29.4208	29.2666	29.1605	117.521	29.3803		2010-07-28	29.1546	29.0962	29.4881	87.7389	29.2463			7/28	29.3803	29.2463
2010-07-29	29.7669	29.5749	29.2812	29.1853	117.808	29.4521		2010-07-29	29.2087	29.2145	29.5575	87.9807	29.3269			7/29	29.4521	29.3269
2010-07-30	29.8947	29.6878	29.4083	29.1584	118.149	29.5373		2010-07-30	29.5315	29.277	30.1084	88.9169	29.639			7/30	29.5373	29.639
2010-07-31	30.268	29.8841	29.6562	29.4166	119.225	29.8062		2010-07-31	29.9957	29.4853	30.9569	90.4379	30.146			7/31	29.8062	30.146
2010-08-01	30.7794	30.2553	30.2027	29.8949	121.132	30.2831		2010-08-01	30.0807	29.8048	31.7248	91.6103	30.5368			8/1	30.2831	30.5368
2010-08-02	30.8089	30.6044	30.1775	30.0622	121.653	30.4133		2010-08-02	30.6678	29.9281	32.1822	92.778	30.926			8/2	30.4133	30.926
2010-08-03	30.754	30.5708	30.2992	30.1985	121.823	30.4556		2010-08-03	30.8097	30.0791	31.935	92.8238	30.9413			8/3	30.4556	30.9413
2010-08-04	30.5538	30.377	30.4212	30.3834	121.735	30.4339		2010-08-04	30.6832	30.2091	31.0351	91.9274	30.6425			8/4	30.4339	30.6425
2010-08-05	30.9147	30.4296	30.6192	30.478	122.442	30.6104		2010-08-05	30.8395	30.1506	31.1916	92.1816	30.7272			8/5	30.6104	30.7272
2010-08-06	30.6528	30.4675	30.5096	30.4781	122.108	30.527		2010-08-06	30.5564	29.7218	31.2305	91.5087	30.5029			8/6	30.527	30.5029
2010-08-07	30.5244	30.3202	30.4549	30.3981	121.698	30.4244		2010-08-07	30.2749	30.0856	30.6992	91.0598	30.3533			8/7	30.4244	30.3533
2010-08-08	30.746	30.3286	30.556	30.4044	122.035	30.5088		2010-08-08	30.4346	30.2219	31.1487	91.8052	30.6017			8/8	30.5088	30.6017
2010-08-09	31.0799	30.6323	30.6824	30.518	122.913	30.7282		2010-08-09	30.7615	30.3207	31.7345	92.8167	30.9389			8/9	30.7282	30.9389
2010-08-10	31.3461	31.0982	30.8026	30.6443	123.891	30.9728		2010-08-10	31.0842	30.5079	32.1732	93.7653	31.2551			8/10	30.9728	31.2551
2010-08-11	31.2935	31.0558	30.7982	30.7224	123.87	30.9675		2010-08-11	30.8347	30.2683	31.8563	92.9593	30.9864			8/11	30.9675	30.9864
2010-08-12	31.4444	31.1939	30.9461	30.754	124.338	31.0846		2010-08-12	30.7057	30.474	31.642	92.8216	30.9405			8/12	31.0846	30.9405
2010-08-13	31.7804	31.2617	31.1788	31.0095	125.23	31.3076		2010-08-13	30.4301	30.4301	31.7482	92.6084	30.8695			8/13	31.3076	30.8695
2010-08-14	31.8658	31.5422	31.4465	31.2151	126.07	31.5174		2010-08-14	30.5431	30.4763	31.4459	92.4653	30.8218			8/14	31.5174	30.8218
2010-08-15	31.9128	31.608	31.455	31.2956	126.271	31.5679		2010-08-15	30.3933	30.1989	31.4772	92.0694	30.6898			8/15	31.5679	30.6898
2010-08-16	31.8146	31.5825	31.5145	31.3997	126.311	31.5778		2010-08-16	30.4325	30.0082	32.5595	93.0002	31.0001			8/16	31.5778	31.0001
2010-08-17	31.947	31.6485	31.6507	31.5273	126.773	31.6934		2010-08-17	30.1932	29.4508	32.2099	91.854	30.618			8/17	31.6934	30.618
2010-08-18	31.6548	31.4614	31.4932	31.4571	126.066	31.5166		2010-08-18	30.3535	29.8645	31.7355	91.9535	30.6512			8/18	31.5166	30.6512
2010-08-19	31.4316	31.2638	31.2425	31.217	125.155	31.2887		2010-08-19	30.5724	29.8681	31.2215	91.662	30.554			8/19	31.2887	30.554
2010-08-20	31.2786	31.0771	31.1341	31.0877	124.578	31.1444		2010-08-20	30.3648	29.731	31.1221	91.2179	30.406			8/20	31.1444	30.406
2010-08-21	31.1535	30.9463	31.0834	31.0075	124.191	31.0477		2010-08-21	30.384	29.894	31.0461	91.3241	30.4414			8/21	31.0477	30.4414
2010-08-22	30.537	30.3498	30.8956	30.8257	122.608	30.652		2010-08-22	30.3172	30.1976	30.4929	91.0076	30.3359			8/22	30.652	30.3359
2010-08-23	30.4591	30.2469	30.8109	30.716	122.233	30.5582		2010-08-23	30.3835	30.321	30.6026	91.3071	30.4357			8/23	30.5582	30.4357
2010-08-24	30.5622	30.3623	30.718	30.6211	122.264	30.5659		2010-08-24	30.2911	30.4486	30.6142	91.3539	30.4513			8/24	30.5659	30.4513
2010-08-25	30.5244	30.3308	30.5959	30.5033	121.954	30.4886		2010-08-25	29.9811	30.1714	30.3822	90.5347	30.1782			8/25	30.4886	30.1782
2010-08-26	30.5623	30.2382	30.558	30.4296	121.788	30.447		2010-08-26	30.0004	29.9576	30.2653	90.2232	30.0744			8/26	30.447	30.0744
2010-08-27	30.6191	30.2784	30.6318	30.4801	122.009	30.5024		2010-08-27	30.3019	29.8907	30.835	91.0277	30.3426			8/27	30.5024	30.3426
2010-08-28	30.7564	30.4549	30.674	30.598	122.483	30.6208		2010-08-28	30.5162	30.3876	31.1843	92.088	30.696			8/28	30.6208	30.696
2010-08-29	30.1481	29.9658	30.4233	30.3539	120.891	30.2228		2010-08-29	30.2785	30.3686	30.2019	90.849	30.283			8/29	30.2228	30.283
2010-08-30	29.4649	29.2587	29.9576	29.874	118.555	29.6388		2010-08-30	29.3534	29.8504	28.987	88.1909	29.397			8/30	29.6388	29.397
2010-08-31	27.5528	27.2677	29.1939	29.092	113.106	28.2766		2010-08-31	27.0256	27.0354	27.3419	81.4029	27.1343			8/31	28.2766	27.1343
2010-09-01	28.0007	27.8254	28.8267	28.7417	113.394	28.3486		2010-09-01	26.3494	26.5752	26.6957	79.6203	26.5401			9/1	28.3486	26.5401
2010-09-02	27.7186	27.6468	28.5183	28.4417	112.325	28.0814		2010-09-02	26.6974	26.92	26.6425	80.2599	26.7533			9/2	28.0814	26.7533
2010-09-03	27.6673	27.5749	28.419	28.2745	111.936	27.9839		2010-09-03	27.055	27.3212	27.2852	81.6614	27.2205			9/3	27.9839	27.2205
2010-09-04	28.0211	27.8647	28.4725	28.3096	112.668	28.167		2010-09-04	27.5619	26.7145	28.3013	82.5777	27.5259			9/4	28.167	27.5259
2010-09-05	28.4666	28.2559	28.5057	28.39	113.618	28.4046		2010-09-05	27.8364	27.2722	29.0761	84.1848	28.0616			9/5	28.4046	28.0616
2010-09-06	28.8685	28.5494	28.6526	28.4787	114.549	28.6373		2010-09-06	27.9663	27.4234	29.7357	85.1254	28.3751			9/6	28.6373	28.3751
2010-09-07	29.2774	29.0281						2010-09-07	28.6803	27.8255	30.3293	86.835	28.945				3059.66	3035.97
2010-09-08	29.0941	28.9219						2010-09-08	28.5332	27.949	29.4908	85.9729	28.6576				29.9967	29.7644
2010-09-09	29.0219	28.6609						2010-09-09	28.6879	28.1817
2010-09-10	28.7787	28.6278						2010-09-10	28.3756	28.3632
2010-09-11	28.6879	28.4973						2010-09-11	28.2662	28.2044
2010-09-12								2010-09-12
2010-09-13								2010-09-13
2010-09-14								2010-09-14

## Sheet: Top & Bottom
	1 top	4 top	Reef 9 3m			29.9417	0.285504		1 slope	4 slope	Reef 9 9m		29.7178	0.322919		Reef Top	Reef Base
2010-05-28	28.8993	25.6883	28.1741	82.7617	27.5872	1.68406		2010-05-28	28.6568	25.6476	28.6444	82.9487	27.6496		5/28	27.5872	27.6496
2010-05-29	28.609	25.407	28.2127	82.2287	27.4096	1.74553		2010-05-29	28.39	25.3423	28.6446	82.3769	27.459		5/29	27.4096	27.459
2010-05-30	28.5304	27.2175	27.8217	83.5696	27.8565	0.657141		2010-05-30	28.3446	27.1664	27.9249	83.4359	27.812		5/30	27.8565	27.812
2010-05-31	28.0457	28.1386	27.8359	84.0202	28.0067	0.1551		2010-05-31	28.1219	28.1425	27.8404	84.1047	28.0349		5/31	28.0067	28.0349
2010-06-01	28.2829	28.0601	27.8525	84.1955	28.0652	0.215211		2010-06-01	28.1755	28.1074	27.7933	84.0763	28.0254		6/1	28.0652	28.0254
2010-06-02	28.0602	28.1631	27.9386	84.162	28.054	0.11238		2010-06-02	27.7783	28.0703	27.9548	83.8035	27.9345		6/2	28.054	27.9345
2010-06-03	27.2042	28.0189	27.8338	83.0569	27.6856	0.427062		2010-06-03	26.9219	27.9509	27.8828	82.7556	27.5852		6/3	27.6856	27.5852
2010-06-04	26.781	27.5586	27.1141	81.4537	27.1512	0.390107		2010-06-04	26.5629	27.5013	27.0015	81.0658	27.0219		6/4	27.1512	27.0219
2010-06-05	26.8607	27.3721	27.4681	81.701	27.2337	0.326539		2010-06-05	26.6242	27.2961	27.1919	81.1123	27.0374		6/5	27.2337	27.0374
2010-06-06	27.1102	27.3722	27.5285	82.0108	27.3369	0.211351		2010-06-06	26.7362	27.2777	26.9974	81.0113	27.0038		6/6	27.3369	27.0038
2010-06-07	27.3885	27.4562	27.7379	82.5826	27.5275	0.185266		2010-06-07	26.9158	27.2513	27.247	81.4141	27.138		6/7	27.5275	27.138
2010-06-08	27.8967	27.6797	28.22	83.7965	27.9322	0.27185		2010-06-08	27.3869	27.1304	27.5954	82.1128	27.3709		6/8	27.9322	27.3709
2010-06-09	28.023	27.7084	28.2869	84.0183	28.0061	0.289609		2010-06-09	27.8893	27.1713	27.7739	82.8344	27.6115		6/9	28.0061	27.6115
2010-06-10	27.9857	27.6159	27.8873	83.4889	27.8296	0.191577		2010-06-10	27.8356	27.3863	27.7701	82.9919	27.664		6/10	27.8296	27.664
2010-06-11	28.1818	27.6551	27.9885	83.8254	27.9418	0.266471		2010-06-11	27.9633	27.5444	27.6059	83.1135	27.7045		6/11	27.9418	27.7045
2010-06-12	28.7342	27.9469	28.3353	85.0164	28.3388	0.393658		2010-06-12	28.2912	27.8398	27.6592	83.7902	27.9301		6/12	28.3388	27.9301
2010-06-13	29.3274	28.4418	28.2358	86.005	28.6683	0.579951		2010-06-13	28.7606	28.289	27.4993	84.5489	28.183		6/13	28.6683	28.183
2010-06-14	29.6316	28.7603	28.8332	87.2251	29.075	0.483391		2010-06-14	29.2254	28.7107	28.0518	85.9879	28.6626		6/14	29.075	28.6626
2010-06-15	29.9136	29.0195	29.1278	88.0609	29.3536	0.48799		2010-06-15	29.4939	28.9676	28.5264	86.9879	28.996		6/15	29.3536	28.996
2010-06-16	30.1966	29.2732	29.2212	88.691	29.5637	0.548786		2010-06-16	29.8403	29.2336	28.5577	87.6316	29.2105		6/16	29.5637	29.2105
2010-06-17	30.4195	29.5751	29.4757	89.4703	29.8234	0.518628		2010-06-17	30.1106	29.477	28.9386	88.5261	29.5087		6/17	29.8234	29.5087
2010-06-18	30.7818	29.7713	29.68	90.2331	30.0777	0.611487		2010-06-18	30.4023	29.7212	29.2728	89.3963	29.7988		6/18	30.0777	29.7988
2010-06-19	30.942	30.289	30.2222	91.4531	30.4844	0.39769		2010-06-19	30.714	30.0496	29.3271	90.0908	30.0303		6/19	30.4844	30.0303
2010-06-20	31.1283	30.4801	30.3861	91.9945	30.6648	0.404107		2010-06-20	30.7794	30.2237	29.652	90.6551	30.2184		6/20	30.6648	30.2184
2010-06-21	31.1049	30.7372	30.7384	92.5805	30.8602	0.211936		2010-06-21	30.8554	30.3582	29.9763	91.1899	30.3966		6/21	30.8602	30.3966
2010-06-22	31.2278	30.8426	30.7444	92.8148	30.9383	0.255462		2010-06-22	30.9759	30.5644	30.1879	91.7281	30.576		6/22	30.9383	30.576
2010-06-23	31.2725	30.8342	30.99	93.0967	31.0322	0.222146		2010-06-23	31.0245	30.6613	30.2676	91.9534	30.6511		6/23	31.0322	30.6511
2010-06-24	31.0306	30.8363	30.8832	92.7501	30.9167	0.101369		2010-06-24	30.8447	30.8004	30.4107	92.0558	30.6853		6/24	30.9167	30.6853
2010-06-25	30.8765	30.7265	30.0437	91.6467	30.5489	0.443889		2010-06-25	30.678	30.6865	30.3413	91.7058	30.5686		6/25	30.5489	30.5686
2010-06-26	30.8975	30.7497	29.8304	91.4776	30.4925	0.578173		2010-06-26	30.676	30.7329	30.2006	91.6096	30.5365		6/26	30.4925	30.5365
2010-06-27	30.7371	30.6674	29.6739	91.0784	30.3595	0.594773		2010-06-27	30.558	30.6254	29.8439	91.0273	30.3424		6/27	30.3595	30.3424
2010-06-28	30.9486	30.8028	29.9512	91.7026	30.5675	0.538712		2010-06-28	30.6129	30.6023	29.5671	90.7823	30.2608		6/28	30.5675	30.2608
2010-06-29	31.0795	30.8004	30.0785	91.9585	30.6528	0.516568		2010-06-29	30.598	30.6801	29.6027	90.8809	30.2936		6/29	30.6528	30.2936
2010-06-30	31.0776	30.9315	30.0789	92.088	30.696	0.53941		2010-06-30	30.5601	30.7624	29.0911	90.4136	30.1379		6/30	30.696	30.1379
2010-07-01	31.0203	31.1241	30.1276	92.2719	30.7573	0.547826		2010-07-01	30.4192	30.6613	29.1653	90.2458	30.0819		7/1	30.7573	30.0819
2010-07-02	31.1964	31.2255	30.1059	92.5278	30.8426	0.63821		2010-07-02	30.5897	30.6213	29.0247	90.2358	30.0786		7/2	30.8426	30.0786
2010-07-03	31.2293	31.1873	30.0488	92.4653	30.8218	0.669794		2010-07-03	30.9781	31.0097	28.9063	90.8941	30.298		7/3	30.8218	30.298
2010-07-04	31.1533	31.0578	29.7723	91.9835	30.6612	0.771244		2010-07-04	30.9673	31.0624	29.0781	91.1078	30.3693		7/4	30.6612	30.3693
2010-07-05	31.1344	31.018	29.8186	91.971	30.657	0.728378		2010-07-05	30.9483	31.0288	29.6918	91.6689	30.5563		7/5	30.657	30.5563
2010-07-06	31.1365	31.0498	30.0158	92.2021	30.734	0.623523		2010-07-06	30.9272	31.0541	30.0182	91.9995	30.6665		7/6	30.734	30.6665
2010-07-07	31.2277	31.1683	30.2053	92.6013	30.8671	0.57391		2010-07-07	31.0055	31.1493	30.3265	92.4814	30.8271		7/7	30.8671	30.8271
2010-07-08	31.3934	31.2553	30.5498	93.1984	31.0661	0.452483		2010-07-08	31.105	31.2215	29.9307	92.2572	30.7524		7/8	31.0661	30.7524
2010-07-09	31.5039	31.3147	31.0826	93.9012	31.3004	0.211012		2010-07-09	31.2914	31.302	30.6593	93.2527	31.0842		7/9	31.3004	31.0842
2010-07-10	31.6401	31.3785	31.1091	94.1277	31.3759	0.265489		2010-07-10	31.3998	31.353	30.398	93.1507	31.0502		7/10	31.3759	31.0502
2010-07-11	31.9943	31.489	30.7889	94.2722	31.4241	0.605347		2010-07-11	31.5358	31.3487	30.2016	93.0862	31.0287		7/11	31.4241	31.0287
2010-07-12	32.1379	31.7125	31.0265	94.8769	31.6256	0.560794		2010-07-12	31.6658	31.5294	30.9958	94.1909	31.397		7/12	31.6256	31.397
2010-07-13	32.1584	31.7378	31.0571	94.9533	31.6511	0.555776		2010-07-13	31.819	31.6038	31.1486	94.5714	31.5238		7/13	31.6511	31.5238
2010-07-14	31.4597	31.608	30.6385	93.7062	31.2354	0.52224		2010-07-14	31.2644	31.5676	31.3403	94.1723	31.3908		7/14	31.2354	31.3908
2010-07-15	30.5961	31.4189	30.3498	92.3647	30.7882	0.559861		2010-07-15	30.4149	31.3679	31.0157	92.7985	30.9328		7/15	30.7882	30.9328
2010-07-16	30.3623	31.0939	30.3461	91.8024	30.6008	0.427142		2010-07-16	30.0164	31.0391	30.7623	91.8178	30.6059		7/16	30.6008	30.6059
2010-07-17	30.5749	31.1641	30.5838	92.3229	30.7743	0.337647		2010-07-17	30.2131	31.0603	30.6064	91.8798	30.6266		7/17	30.7743	30.6266
2010-07-18	30.7477	31.1343	30.2834	92.1654	30.7218	0.426049		2010-07-18	30.4318	31.0836	30.868	92.3834	30.7945		7/18	30.7218	30.7945
2010-07-19	30.6339	31.0561	30.494	92.1841	30.728	0.292646		2010-07-19	30.3036	31.016	30.8132	92.1329	30.711		7/19	30.728	30.711
2010-07-20	30.4612	30.8617	29.9658	91.2887	30.4296	0.448806		2010-07-20	30.2634	30.7708	29.8643	90.8985	30.2995		7/20	30.4296	30.2995
2010-07-21	30.1732	30.4991	30.3162	90.9885	30.3295	0.163343		2010-07-21	29.9784	30.4444	30.2743	90.6971	30.2324		7/21	30.3295	30.2324
2010-07-22	29.9344	30.3118	29.9661	90.2123	30.0708	0.209353		2010-07-22	29.702	30.2529	30.2108	90.1658	30.0553		7/22	30.0708	30.0553
2010-07-23	29.9846	30.3497	29.8638	90.1981	30.066	0.252979		2010-07-23	29.763	30.2026	30.079	90.0446	30.0149		7/23	30.066	30.0149
2010-07-24	30.3964	30.4866	29.9749	90.8579	30.286	0.27316		2010-07-24	30.0958	30.3202	29.4761	89.8921	29.964		7/24	30.286	29.964
2010-07-25	30.3876	30.4507	29.7645	90.6028	30.2009	0.379252		2010-07-25	30.0601	30.3813	28.7992	89.2406	29.7469		7/25	30.2009	29.7469
2010-07-26	30.0244	29.9787	29.6357	89.6388	29.8796	0.21244		2010-07-26	29.8381	29.8218	29.5374	89.1974	29.7325		7/26	29.8796	29.7325
2010-07-27	29.5874	29.1545	28.9176	87.6595	29.2198	0.339646		2010-07-27	29.4103	28.9986	29.0797	87.4886	29.1629		7/27	29.2198	29.1629
2010-07-28	29.6731	29.2666	29.1546	88.0943	29.3648	0.272842		2010-07-28	29.4208	29.1605	29.0962	87.6775	29.2258		7/28	29.3648	29.2258
2010-07-29	29.7669	29.2812	29.2087	88.2567	29.4189	0.303518		2010-07-29	29.5749	29.1853	29.2145	87.9747	29.3249		7/29	29.4189	29.3249
2010-07-30	29.8947	29.4083	29.5315	88.8344	29.6115	0.252867		2010-07-30	29.6878	29.1584	29.277	88.1233	29.3744		7/30	29.6115	29.3744
2010-07-31	30.268	29.6562	29.9957	89.9199	29.9733	0.306477		2010-07-31	29.8841	29.4166	29.4853	88.786	29.5953		7/31	29.9733	29.5953
2010-08-01	30.7794	30.2027	30.0807	91.0628	30.3543	0.373172		2010-08-01	30.2553	29.8949	29.8048	89.955	29.985		8/1	30.3543	29.985
2010-08-02	30.8089	30.1775	30.6678	91.6541	30.5514	0.331425		2010-08-02	30.6044	30.0622	29.9281	90.5947	30.1982		8/2	30.5514	30.1982
2010-08-03	30.754	30.2992	30.8097	91.8629	30.621	0.280049		2010-08-03	30.5708	30.1985	30.0791	90.8484	30.2828		8/3	30.621	30.2828
2010-08-04	30.5538	30.4212	30.6832	91.6583	30.5528	0.131003		2010-08-04	30.377	30.3834	30.2091	90.9695	30.3232		8/4	30.5528	30.3232
2010-08-05	30.9147	30.6192	30.8395	92.3734	30.7911	0.153551		2010-08-05	30.4296	30.478	30.1506	91.0583	30.3528		8/5	30.7911	30.3528
2010-08-06	30.6528	30.5096	30.5564	91.7188	30.5729	0.0730278		2010-08-06	30.4675	30.4781	29.7218	90.6674	30.2225		8/6	30.5729	30.2225
2010-08-07	30.5244	30.4549	30.2749	91.2541	30.418	0.128746		2010-08-07	30.3202	30.3981	30.0856	90.804	30.268		8/7	30.418	30.268
2010-08-08	30.746	30.556	30.4346	91.7366	30.5789	0.156967		2010-08-08	30.3286	30.4044	30.2219	90.9549	30.3183		8/8	30.5789	30.3183
2010-08-09	31.0799	30.6824	30.7615	92.5239	30.8413	0.21042		2010-08-09	30.6323	30.518	30.3207	91.471	30.4903		8/9	30.8413	30.4903
2010-08-10	31.3461	30.8026	31.0842	93.2329	31.0776	0.27181		2010-08-10	31.0982	30.6443	30.5079	92.2504	30.7501		8/10	31.0776	30.7501
2010-08-11	31.2935	30.7982	30.8347	92.9265	30.9755	0.276011		2010-08-11	31.0558	30.7224	30.2683	92.0464	30.6821		8/11	30.9755	30.6821
2010-08-12	31.4444	30.9461	30.7057	93.0962	31.0321	0.376774		2010-08-12	31.1939	30.754	30.474	92.4218	30.8073		8/12	31.0321	30.8073
2010-08-13	31.7804	31.1788	30.4301	93.3893	31.1298	0.67646		2010-08-13	31.2617	31.0095	30.4301	92.7013	30.9004		8/13	31.1298	30.9004
2010-08-14	31.8658	31.4465	30.5431	93.8554	31.2851	0.675945		2010-08-14	31.5422	31.2151	30.4763	93.2336	31.0779		8/14	31.2851	31.0779
2010-08-15	31.9128	31.455	30.3933	93.7611	31.2537	0.779472		2010-08-15	31.608	31.2956	30.1989	93.1025	31.0342		8/15	31.2537	31.0342
2010-08-16	31.8146	31.5145	30.4325	93.7616	31.2539	0.72698		2010-08-16	31.5825	31.3997	30.0082	92.9904	30.9968		8/16	31.2539	30.9968
2010-08-17	31.947	31.6507	30.1932	93.7909	31.2636	0.938747		2010-08-17	31.6485	31.5273	29.4508	92.6266	30.8755		8/17	31.2636	30.8755
2010-08-18	31.6548	31.4932	30.3535	93.5015	31.1672	0.709256		2010-08-18	31.4614	31.4571	29.8645	92.783	30.9277		8/18	31.1672	30.9277
2010-08-19	31.4316	31.2425	30.5724	93.2466	31.0822	0.451471		2010-08-19	31.2638	31.217	29.8681	92.3489	30.783		8/19	31.0822	30.783
2010-08-20	31.2786	31.1341	30.3648	92.7775	30.9258	0.491231		2010-08-20	31.0771	31.0877	29.731	91.8958	30.6319		8/20	30.9258	30.6319
2010-08-21	31.1535	31.0834	30.384	92.621	30.8737	0.42548		2010-08-21	30.9463	31.0075	29.894	91.8478	30.6159		8/21	30.8737	30.6159
2010-08-22	30.537	30.8956	30.3172	91.7497	30.5832	0.29197		2010-08-22	30.3498	30.8257	30.1976	91.3731	30.4577		8/22	30.5832	30.4577
2010-08-23	30.4591	30.8109	30.3835	91.6536	30.5512	0.228083		2010-08-23	30.2469	30.716	30.321	91.2839	30.428		8/23	30.5512	30.428
2010-08-24	30.5622	30.718	30.2911	91.5713	30.5238	0.216017		2010-08-24	30.3623	30.6211	30.4486	91.432	30.4773		8/24	30.5238	30.4773
2010-08-25	30.5244	30.5959	29.9811	91.1013	30.3671	0.336199		2010-08-25	30.3308	30.5033	30.1714	91.0055	30.3352		8/25	30.3671	30.3352
2010-08-26	30.5623	30.558	30.0004	91.1207	30.3736	0.323197		2010-08-26	30.2382	30.4296	29.9576	90.6255	30.2085		8/26	30.3736	30.2085
2010-08-27	30.6191	30.6318	30.3019	91.5528	30.5176	0.186903		2010-08-27	30.2784	30.4801	29.8907	90.6493	30.2164		8/27	30.5176	30.2164
2010-08-28	30.7564	30.674	30.5162	91.9465	30.6488	0.12205		2010-08-28	30.4549	30.598	30.3876	91.4405	30.4802		8/28	30.6488	30.4802
2010-08-29	30.1481	30.4233	30.2785	90.8499	30.2833	0.137688		2010-08-29	29.9658	30.3539	30.3686	90.6884	30.2295		8/29	30.2833	30.2295
2010-08-30	29.4649	29.9576	29.3534	88.7759	29.592	0.321511		2010-08-30	29.2587	29.874	29.8504	88.9831	29.661		8/30	29.592	29.661
2010-08-31	27.5528	29.1939	27.0256	83.7723	27.9241	1.13084		2010-08-31	27.2677	29.092	27.0354	83.3951	27.7984		8/31	27.9241	27.7984
2010-09-01	28.0007	28.8267	26.3494	83.1767	27.7256	1.26134		2010-09-01	27.8254	28.7417	26.5752	83.1423	27.7141		9/1	27.7256	27.7141
2010-09-02	27.7186	28.5183	26.6974	82.9343	27.6448	0.912693		2010-09-02	27.6468	28.4417	26.92	83.0086	27.6695		9/2	27.6448	27.6695
2010-09-03	27.6673	28.419	27.055	83.1414	27.7138	0.683175		2010-09-03	27.5749	28.2745	27.3212	83.1706	27.7235		9/3	27.7138	27.7235
2010-09-04	28.0211	28.4725	27.5619	84.0555	28.0185	0.455297		2010-09-04	27.8647	28.3096	26.7145	82.8888	27.6296		9/4	28.0185	27.6296
2010-09-05	28.4666	28.5057	27.8364	84.8087	28.2696	0.37562		2010-09-05	28.2559	28.39	27.2722	83.9182	27.9727		9/5	28.2696	27.9727
2010-09-06	28.8685	28.6526	27.9663	85.4873	28.4958	0.471086		2010-09-06	28.5494	28.4787	27.4234	84.4516	28.1505		9/6	28.4958	28.1505
2010-09-07	29.2774		28.6803	57.9577	19.3192	0.422231		2010-09-07	29.0281		27.8255					3054.06	3031.22
2010-09-08	29.0941		28.5332	57.6273	19.2091	0.396643		2010-09-08	28.9219		27.949					29.9417	29.7178
2010-09-09	29.0219		28.6879	57.7099	19.2366	0.236159		2010-09-09	28.6609		28.1817
2010-09-10	28.7787		28.3756	57.1544	19.0515	0.285067		2010-09-10	28.6278		28.3632
2010-09-11	28.6879		28.2662	56.9542	18.9847	0.298163		2010-09-11	28.4973		28.2044
2010-09-12								2010-09-12
2010-09-13								2010-09-13
2010-09-14								2010-09-14

## Sheet: statistic
	east	west	X1-X2	(X1-X2)2						Top	Base	X1-X2	(X1-X2)2
5/28	27.223	28.2148	-0.99184	0.983747					5/28	27.6469	27.6496	-0.00266493	7.10185e-06
5/29	26.9371	28.331	-1.39394	1.94308					5/29	27.5911	27.459	0.132155	0.0174648
5/30	27.8147	27.8589	-0.0441389	0.00194824					5/30	27.8499	27.812	0.0379531	0.00144044
5/31	28.1122	27.693	0.41921	0.175737					5/31	27.8557	28.0349	-0.179181	0.0321057
6/1	28.1565	27.6545	0.502021	0.252025					6/1	27.8783	28.0254	-0.147156	0.021655
6/2	28.018	27.8558	0.162165	0.0262975					6/2	27.959	27.9345	0.0245347	0.000601953
6/3	27.524	27.7121	-0.188122	0.0353897					6/3	27.6191	27.5852	0.0339583	0.00115317
6/4	27.101	26.9196	0.181363	0.0328925					6/4	27.0242	27.0219	0.00227951	5.19618e-06
6/5	27.0383	27.309	-0.270712	0.0732849					6/5	27.242	27.0374	0.204559	0.0418444
6/6	27.1241	27.2991	-0.17501	0.0306286					6/6	27.3456	27.0038	0.341774	0.11681
6/7	27.253	27.6386	-0.385611	0.148696					6/7	27.6283	27.138	0.4903	0.240394
6/8	27.5235	28.2954	-0.771911	0.595847					6/8	28.2168	27.3709	0.845866	0.71549
6/9	27.698	28.3767	-0.678724	0.460666					6/9	28.2719	27.6115	0.660427	0.436164
6/10	27.7059	27.8062	-0.10033	0.0100661					6/10	27.8125	27.664	0.148547	0.0220662
6/11	27.8361	27.9021	-0.0659931	0.00435508					6/11	27.9844	27.7045	0.279851	0.0783164
6/12	28.203	28.4337	-0.230639	0.0531943					6/12	28.5808	27.9301	0.650693	0.423401
6/13	28.7047	28.3783	0.326398	0.106535					6/13	28.8512	28.183	0.668231	0.446533
6/14	29.082	28.9492	0.132833	0.0176447					6/14	29.2969	28.6626	0.634245	0.402266
6/15	29.3486	29.2823	0.0663264	0.00439919					6/15	29.5634	28.996	0.567434	0.321981
6/16	29.6359	29.2764	0.359495	0.129237					6/16	29.6854	29.2105	0.474825	0.225458
6/17	29.8955	29.5333	0.362224	0.131206					6/17	29.914	29.5087	0.405281	0.164253
6/18	30.1692	29.8012	0.367995	0.13542					6/18	30.171	29.7988	0.372175	0.138514
6/19	30.4986	30.2184	0.280201	0.0785128					6/19	30.6398	30.0303	0.60953	0.371526
6/20	30.6529	30.4308	0.222082	0.0493202					6/20	30.8122	30.2184	0.593835	0.35264
6/21	30.7639	30.962	-0.198076	0.0392343					6/21	31.188	30.3966	0.791342	0.626222
6/22	30.9027	30.8986	0.00410069	1.68157e-05					6/22	31.1445	30.576	0.568488	0.323178
6/23	30.9481	31.0894	-0.141314	0.0199697					6/23	31.2768	30.6511	0.625696	0.391496
6/24	30.878	30.928	-0.0499549	0.00249549					6/24	31.06	30.6853	0.374748	0.140436
6/25	30.7419	30.3687	0.37317	0.139256					6/25	30.592	30.5686	0.0233524	0.000545336
6/26	30.764	30.2515	0.51251	0.262667					6/26	30.5503	30.5365	0.0137483	0.000189015
6/27	30.647	29.8742	0.772818	0.597247					6/27	30.2958	30.3424	-0.0466198	0.0021734
6/28	30.7417	29.9655	0.776122	0.602365					6/28	30.5202	30.2608	0.259458	0.0673186
6/29	30.7895	30.2348	0.554684	0.307674					6/29	30.7454	30.2936	0.451811	0.204133
6/30	30.8329	30.1539	0.679007	0.46105					6/30	30.8449	30.1379	0.70708	0.499962
7/1	30.8062	30.1667	0.639483	0.408938					7/1	30.8698	30.0819	0.787844	0.620698
7/2	30.9082	30.0762	0.832092	0.692377					7/2	30.9064	30.0786	0.827839	0.685317
7/3	31.1011	30.2328	0.868323	0.753985					7/3	31.0522	30.298	0.754148	0.568739
7/4	31.0602	29.9906	1.06962	1.14408					7/4	30.7762	30.3693	0.406925	0.165588
7/5	31.0324	30.0093	1.02304	1.04662					7/5	30.6221	30.5563	0.0658299	0.00433357
7/6	31.0419	30.1962	0.84566	0.71514					7/6	30.6892	30.6665	0.0227222	0.000516299
7/7	31.1377	30.4938	0.643911	0.414622					7/7	30.8877	30.8271	0.0605903	0.00367118
7/8	31.2438	30.6926	0.5512	0.303821					7/8	31.1989	30.7524	0.446516	0.199376
7/9	31.353	31.3024	0.0506024	0.00256061					7/9	31.5166	31.0842	0.432382	0.186954
7/10	31.4428	31.2715	0.171321	0.0293509					7/10	31.6088	31.0502	0.558545	0.311973
7/11	31.592	31.169	0.423	0.178929					7/11	31.6972	31.0287	0.668438	0.446809
7/12	31.7614	31.5384	0.222977	0.0497189					7/12	31.8674	31.397	0.470469	0.221341
7/13	31.8298	31.5352	0.294547	0.0867579					7/13	31.8383	31.5238	0.314502	0.0989113
7/14	31.4749	31.0998	0.375085	0.140689					7/14	31.2567	31.3908	-0.134031	0.0179644
7/15	30.9494	30.677	0.272389	0.0741957					7/15	30.7576	30.9328	-0.175247	0.0307113
7/16	30.6279	30.539	0.0889583	0.00791359					7/16	30.5777	30.6059	-0.0282066	0.000795612
7/17	30.7531	30.893	-0.139873	0.0195645					7/17	30.9529	30.6266	0.326307	0.106476
7/18	30.8493	30.4618	0.387498	0.150155					7/18	30.5999	30.7945	-0.194583	0.0378627
7/19	30.7524	30.8695	-0.117028	0.0136955					7/19	30.8713	30.711	0.160372	0.025719
7/20	30.5893	30.1589	0.430422	0.185263					7/20	30.4838	30.2995	0.184328	0.0339769
7/21	30.2738	30.2738	-8.68056e-06	7.5352e-11					7/21	30.3048	30.2324	0.0724948	0.00525549
7/22	30.0503	30.0941	-0.0438628	0.00192395					7/22	30.0794	30.0553	0.0241927	0.000585287
7/23	30.075	30.1466	-0.0716701	0.00513661					7/23	30.1738	30.0149	0.158941	0.0252622
7/24	30.3248	30.2155	0.109217	0.0119284					7/24	30.5134	29.964	0.549342	0.301777
7/25	30.3199	29.8652	0.454672	0.206727					7/25	30.4087	29.7469	0.661804	0.437984
7/26	29.9158	29.6673	0.24849	0.0617471					7/26	29.8669	29.7325	0.134424	0.0180697
7/27	29.2877	28.873	0.414752	0.172019					7/27	29.0703	29.1629	-0.0926267	0.00857971
7/28	29.3803	29.2463	0.13396	0.0179453					7/28	29.3956	29.2258	0.169762	0.0288192
7/29	29.4521	29.3269	0.125177	0.0156693					7/29	29.4536	29.3249	0.128641	0.0165484
7/30	29.5373	29.639	-0.101656	0.010334					7/30	29.7357	29.3744	0.361292	0.130532
7/31	29.8062	30.146	-0.339729	0.115416					7/31	30.2192	29.5953	0.623852	0.389192
8/1	30.2831	30.5368	-0.253684	0.0643556					8/1	30.6969	29.985	0.711915	0.506823
8/2	30.4133	30.926	-0.512757	0.26292					8/2	30.9591	30.1982	0.76083	0.578862
8/3	30.4556	30.9413	-0.48562	0.235827					8/3	30.9495	30.2828	0.666646	0.444417
8/4	30.4339	30.6425	-0.208618	0.0435215					8/4	30.6733	30.3232	0.350167	0.122617
8/5	30.6104	30.7272	-0.116825	0.013648					8/5	30.8912	30.3528	0.538477	0.289958
8/6	30.527	30.5029	0.0241042	0.000581011					8/6	30.7373	30.2225	0.51487	0.265091
8/7	30.4244	30.3533	0.0711267	0.00505901					8/7	30.4883	30.268	0.220363	0.0485598
8/8	30.5088	30.6017	-0.0929566	0.00864093					8/8	30.7213	30.3183	0.403023	0.162427
8/9	30.7282	30.9389	-0.210736	0.0444097					8/9	31.0646	30.4903	0.574248	0.329761
8/10	30.9728	31.2551	-0.282277	0.0796804					8/10	31.3515	30.7501	0.601388	0.361667
8/11	30.9675	30.9864	-0.0189462	0.000358958					8/11	31.1957	30.6821	0.513552	0.263736
8/12	31.0846	30.9405	0.144045	0.020749					8/12	31.1845	30.8073	0.377269	0.142332
8/13	31.3076	30.8695	0.438116	0.191946					8/13	31.2844	30.9004	0.383939	0.147409
8/14	31.5174	30.8218	0.695613	0.483877					8/14	31.3253	31.0779	0.247467	0.0612399
8/15	31.5679	30.6898	0.878042	0.770957					8/15	31.3096	31.0342	0.27541	0.0758505
8/16	31.5778	31.0001	0.577783	0.333833					8/16	31.5803	30.9968	0.58347	0.340438
8/17	31.6934	30.618	1.07536	1.1564					8/17	31.5002	30.8755	0.624687	0.390234
8/18	31.5166	30.6512	0.865458	0.749018					8/18	31.3092	30.9277	0.381571	0.145597
8/19	31.2887	30.554	0.734705	0.539791					8/19	31.117	30.783	0.33404	0.111583
8/20	31.1444	30.406	0.738432	0.545282					8/20	30.9749	30.6319	0.342969	0.117628
8/21	31.0477	30.4414	0.606311	0.367613					8/21	30.9168	30.6159	0.300826	0.0904965
8/22	30.652	30.3359	0.316128	0.0999372					8/22	30.5607	30.4577	0.102957	0.0106001
8/23	30.5582	30.4357	0.12254	0.015016					8/23	30.564	30.428	0.136078	0.0185173
8/24	30.5659	30.4513	0.11462	0.0131377					8/24	30.5464	30.4773	0.0690347	0.00476579
8/25	30.4886	30.1782	0.310332	0.0963057					8/25	30.3709	30.3352	0.0357153	0.00127558
8/26	30.447	30.0744	0.372637	0.138858					8/26	30.3465	30.2085	0.137991	0.0190416
8/27	30.5024	30.3426	0.159802	0.0255367					8/27	30.597	30.2164	0.380545	0.144815
8/28	30.6208	30.696	-0.0751892	0.00565342					8/28	30.7827	30.4802	0.302519	0.0915178
8/29	30.2228	30.283	-0.0602066	0.00362483					8/29	30.2629	30.2295	0.0334913	0.00112167
8/30	29.6388	29.397	0.241851	0.0584918					8/30	29.4407	29.661	-0.220307	0.0485353
8/31	28.2766	27.1343	1.14229	1.30483					8/31	27.7786	27.7984	-0.0198038	0.000392191
9/1	28.3486	26.5401	1.80849	3.27065					9/1	27.4681	27.7141	-0.246005	0.0605186
9/2	28.0814	26.7533	1.32808	1.76379					9/2	27.3942	27.6695	-0.275337	0.0758104
9/3	27.9839	27.2205	0.763458	0.582869					9/3	27.6067	27.7235	-0.116877	0.0136602
9/4	28.167	27.5259	0.641066	0.410966					9/4	28.0892	27.6296	0.459625	0.211255
9/5	28.4046	28.0616	0.342967	0.117626					9/5	28.4712	27.9727	0.498474	0.248476
9/6	28.6373	28.3751	0.262177	0.0687368					9/6	28.8057	28.1505	0.655222	0.429316
	3059.66	3035.97	23.6887	28.8438						3063.23	3031.22	32.0068	18.3344
	29.9967	29.7644	0.232242	0.282783		10302				30.0316	29.7178	0.313792	0.179749		10302
			561.154		SSD	SSD/n(n-1)	Square RT					1024.44		SSD	SSD/n(n-1)	Square RT
			5.50151		23.3423	0.0022658	0.0476005					10.0435		8.29094	0.000804789	0.0283688
			t	4.87899									t	11.0612
	1.984
	0.0944393
P<0.05	0.137803		0.326681										1.984		3.39
															0.0961702
	3.39											P<0.05
	0.161366
P<0.001	0.0708766		0.393608
												P<0.001	0.217622		0.409963
