# Supplementary material for: Symbiodinium spp. associated with scleractinian corals from Dongsha Atoll (Pratas), Taiwan, in the South China Sea
Source: PeerJ. 2017 Jan 18;5:e2871. doi: 10.7717/peerj.2871 (PMC5248580; doi:10.7717/peerj.2871)
Supplement: Data S4 — This file contains raw and analysed data of Symbiodinium clades at each sampled location and two depths [file peerj-05-2871-s005.xls]

## Sheet: 2009 Table
Family( 7)	genus (20)	clade C	clade D	clade C+D	Total		Site	Depth (m)	clade C	clade D	clade C+D	Total
Acroporidae	Astreopora	33		2	35		Reef 2 Top	4	26	17	7	50		Site	Total genera (including Porites)				Total general (excluding Porites)
	Montipora	78	1	3	82		Reef 2 Base	15	33	3		36			C	D	C+D	p value	C	D	C+D	p value
	Acropora	6	4		10		Reef 3 Top	4	58	37	7	102		Reef 2 Top	0.52	0.34	0.14	0.00523573	0.414634	0.414634	0.170732	0.00308021
Agariciidae	Pachyseris	20	5	2	27		Reef 3 Base	12	31	7	5	43		Reef 2 Base	0.9167	0.0833	0	0.035	0.909091	0.0909091	0	0.0113308
	Pavona	24	8	6	38		Reef 4 Top	3	30	3	7	40		Reef 3 Top	0.5686	0.3628	0.0686	< 0.001	0.488372	0.430233	0.0813953	< 0.001
Deudrophylliidae	Turbinaria	41	19	15	75		Reef 4 Base	15	16			16		Reef 3 Base	0.7209	0.1628	0.1163	0.609504	0.692308	0.179487	0.128205	0.405891
Echinophylliidae	Oxypora	8	6	5	19		Reef 5 Top	3	19	7	2	28		Reef 4 Top	0.75	0.075	0.175	0.0781758	0.705882	0.0882353	0.205882	0.0647892
Faviidae	Cyphastrea	17	1		18		Reef 5 Base	12	24	3	2	29		Reef 4 Base	1	0	0	0.174619	1	0	0	0.19509
	Hydnophora	3	7		10		Reef 6 Top	4	16	3		19		Reef 5 Top	0.6786	0.25	0.0714	0.505078	0.357143	0.5	0.142857	0.0158784
	Echinopora	12	46	8	66		Reef 6 Base	15	33	3	2	38		Reef 5 Base	0.8276	0.1034	0.069	0.177092	0.791667	0.125	0.0833333	0.152933
	Favia	10	4	3	17		Reef 7 Top	4	30	5	9	44		Reef 6 Top	0.8421	0.1579	0	0.442432	0.833333	0.166667	0	0.25142
	Favites	16	14	5	35		Reef 7 Base	12	43	7	7	57		Reef 6 Base	0.8684	0.079	0.0526	0.0462153	0.857143	0.0857143	0.0571429	0.0166051
	Coelastrea	38	20	12	70		Reef 8 Top	4	56	8	7	71		Reef 7 Top	0.6818	0.1136	0.2045	0.203394	0.575758	0.151515	0.272727	0.243266
	Astrea	9	6	4	19		Reef 8 Base	12	33	13	1	47		Reef 7 Base	0.7544	0.1228	0.1228	0.188117	0.702128	0.148936	0.148936	0.179446
	Pectinia	5	4	2	11		Reef 9 Base	13	36	9	3	48		Reef 8 Top	0.7887	0.1127	0.0986	0.0766229	0.758065	0.129032	0.112903	0.0391946
Fungiidae	Leptastrea	40			40		Reef 10 Top	5	14	15	5	34		Reef 8 Base	0.7021	0.2766	0.0213	0.21866	0.588235	0.382353	0.0294118	0.0786599
	Fungia	10			10		Reef 10 Base	11	52	12	5	69		Reef 9 Base	0.75	0.1875	0.0625	0.736762	0.675676	0.243243	0.0810811	0.85096
	Psammocora	24		1	25									Reef 10 Top	0.4118	0.4412	0.1471	< 0.001	0.375	0.46875	0.15625	0.00104107
Poritidae	Porites	137			137									Reef 10 Base	0.7536	0.1739	0.0725	0.556538	0.696429	0.214286	0.0892857	0.568272
	Goniopora	11	4	1	16

## Sheet: 2010 Table
	Family( 7)	genus (12)	clade C	clade D	clade C+D	Total			Site	Depth (m)	clade C	clade D	clade C+D	Total
	Acroporidae	Astreopora	10			10			Reef 3 Top	4	11(11)	6(1)	2(1)	29
	Agariciidae	Pavona	4	4	5	13			Reef 3 Base	12	12(7)	17	5	34
	Deudrophylliidae	Turbinaria	3	18	2	23			Reef 6 Top	4	10(10)	4(1)	2	16
	Echinophylliidae	Oxypora	1	1	2	4			Reef 6 Base	15	12(4)	10	4	26
	Faviidae	Cyphastrea	1			1			Reef 10 Top	5	11(7)	12(3)	4(1)	27
		Coelastrea	9	6	1	16
		Astrea	2	9	3	14
		Echinopora	4	19	2	25
	Fungiidae	Fungia	5			5
		Psammocora	6			6
	Poritidae	Porites	6			6
		Goniopora	5	2	2	9

## Sheet: 2009-2010 clade percent
Genus	Location	2009			2010
		C	D	C+D	C	D	C+D
Astreopora	Top	0.9	0	0.1	1	0	0
	Base	0.96	0	0.04	1	0	0
Montipora	Top	0.9375	0.0156	0.0469
	Base	1	0	0
Acropora	Top	0.6	0.4	0
	Base	0	0	0
Pachyseris	Top	0.8333	0	0.1667
	Base	0.7143	0.2381	0.0476
Pavona	Top	0.6087	0.1739	0.2174	0	0.5	0.5
	Base	0.6667	0.2667	0.0667	0.3636	0.2727	0.3636
Turbinaria	Top	0.3684	0.3947	0.2368	0.0909	0.9091	0
	Base	0.7297	0.1081	0.1622	0.1667	0.6667	0.1667
Oxypora	Top	0.3333	0.6667	0	0.25	0.25	0.5
	Base	0.4375	0.25	0.3125
Cyphastrea	Top	0.8889	0.1111	0	1	0	0
	Base	1	0	0
Hydnophora	Top	0.2222	0.7778	0
	Base	1	0	0
Echinopora	Top	0.125	0.6875	0.1875	0.2857	0.6429	0.0714
	Base	0.2353	0.7059	0.0588	0	0.9091	0.0909
Favia	Top	0.6	0.2	0.2
	Base	0.5833	0.25	0.1667
Table 7. (continue)
Genus	Location	2009			2010
		C	D	C+D	C	D	C+D
Favites	Top	0.3333	0.4583	0.2083
	Base	0.7273	0.2727	0
Coelastrea	Top	0.3667	0.4667	0.1667	0.5	0.4	0.1
	Base	0.675	0.15	0.175	0.6667	0.3333	0
Astrea	Top	0.25	0.4167	0.3333	0.2	0.6	0.2
	Base	0.8571	0.1429	0	0	0.75	0.25
Pectinia	Top	0.375	0.375	0.25
	Base	0.6667	0.3333	0
Leptastrea	Top	1	0	0
	Base	1	0	0
Fungia	Top	1	0	0	1	0	0
	Base	1	0	0
Psammocora	Top	0.9231	0	0.0769	1	0	0
	Base	1	0	0	1	0	0
Porites	Top	1	0	0	1	0	0
	Base	1	0	0	1	0	0
Goniopora	Top	0.4286	0.4286	0.1429	0.3333	0.3333	0.3333
	Base	0.8889	0.1111	0	0.6667	0.1667	0.1667

## Sheet: 2010 bleaching
Family( 7)	genus (12)		C combine	D combine	C+D combine	C healthy	D healthy	C+D healthy	C bleach	D bleach	C+D bleach	3 top	3 base	6 top	6 base	10 top
clade C
Acroporidae	Astreopora		10						10			4(bleach)	6(bleach)
Faviidae	Cyphastrea		1						1			1(bleach)
Fungiidae	Psammocora		6						6				1(bleach)	5(bleach)
	Fungia		5						5						5(bleach)
Poritidae	Porites		6			3			3			3(bleach)	3(healthy)
clade C、D、C+D
Agariciidae	Pavona		4	4	5	4	3	4		1	1	2(bleach)	5(healthy)		6(healthy)
Deudrophylliidae	Turbinaria		3	18	2	3	18	2				6(healthy)	7(healthy)		5(healthy)	5(healthy)
Echinophylliidae	Oxypora		1	1	2		1	2	1					3(healthy) 1(bleach)
Faviidae	Goniastrea		9	6	1		3		9	3	1	1(healthy) 3(bleach)	2(healthy)		4(bleach)	6(bleach)
	Montastrea		2	9	3	2	9	3				4(healthy)	4(healthy)	2(healthy)		4(healthy)
	Echinopora		4	19	2		18	2	4	1		4(healthy)	6(healthy)	5(bleach)	5(healthy)	5(healthy)
Poritidae	Goniopora		5	2	2	5	2	2				1(healthy)			6(healthy)	2(healthy)
